# Supplementary material for: (RS)-3-Acetyl-2-methyl-4-(3-nitro­phen­yl)-1,4,5,6,7,8-hexa­hydro­quinolin-5-one
Source: Acta Crystallogr Sect E Struct Rep Online. 2009 Sep 26;65(Pt 10):o2561. doi: 10.1107/S160053680903832X (PMC2970294; doi:10.1107/S160053680903832X)
Supplement: Supplementary file 1 [file e-65-o2561-sup1.cif]

##############################################################################
###                                                                        ###
###        Electronic paper (Acta Crystallographica Section E)             ###
###                                                                        ###
##############################################################################
#                                                                            #
# This CIF contains the data in a paper accepted for publication in Acta     #
# Crystallographica Section E. It conforms to the requirements of Notes      #
# for Authors for Section E, and has been peer reviewed under the auspices   #
# of the IUCr Commission on Journals.                                        #
#                                                                            #
# Full details of the Crystallographic Information File format               #
# are given in the paper "The Crystallographic Information File (CIF):       #
# a New Standard Archive File for Crystallography" by S. R. Hall, F. H.      #
# Allen and I. D. Brown [Acta Cryst. (1991), A47, 655-685].                  #
#                                                                            #
# The current version of the core CIF dictionary is obtainable from          #
# ftp://ftp.iucr.org/pub/cif_core.dic. The current version number is 2.4.    #
#                                                                            #
# Software is freely available for graphical display of the structure(s) in  #
# this CIF.  For information consult the CIF home page http://www.iucr.org/  #
# cif/home.html                                                              #
#                                                                            #
# This file may be used for bona fide research purposes within the           #
# scientific community so long as proper attribution is given to the journal # 
# article from which it was obtained.                                        #
#                                                                            #
##############################################################################
                                             
data_global
_audit_creation_method     'form.cif (version 2.0)'
_journal_data_validation_number     ?
_journal_date_recd_electronic     2009-09-14
_journal_date_accepted     2009-09-22
_journal_name_full     'Acta Crystallographica, Section E'
_journal_year     2009
_journal_volume     65
_journal_issue     10
_journal_page_first     o2561
_journal_page_last     o2561
_journal_paper_category     QO
_journal_coeditor_code     LH2906
loop_
    _publ_contact_author_name
    'Dr. Wang, Dong'e'
_publ_contact_author_address
; Department of Chemistry
 Kashgar Teachers' College
 Kashgar 844000
 People's Republic of China
;
_publ_contact_author_email     m_turhong@126.com
_publ_contact_author_fax     ?
_publ_contact_author_phone     ?
_publ_section_title
;\
(<i>RS</i>)-3-Acetyl-2-methyl-4-(3-nitrophenyl)-1,4,5,6,7,8-hexahydroquinolin-\
5-one
;
loop_
    _publ_author_name
    _publ_author_footnote
    _publ_author_address
    'Wang, Dong'e' .
;
 Department of Chemistry
 Kashgar Teachers' College
 Kashgar 844000
 People's Republic of China
;
    'Wang, Yu-zhou' .
;
 Department of Chemistry
 Kashgar Teachers' College
 Kashgar 844000
 People's Republic of China
;
    'Turhong, Muhtar' .
;
 Department of Chemistry
 Kashgar Teachers' College
 Kashgar 844000
 People's Republic of China
;
_publ_section_synopsis     .
data_I
_audit_creation_method     SHELXL-97
_chemical_name_systematic
;
(<i>RS</i>)-3-Acetyl-2-methyl-4-(3-nitrophenyl)-1,4,5,6,7,8-
hexahydroquinolin-5-one
;
_chemical_name_common     ?
_chemical_formula_moiety     'C18 H18 N2 O4'
_chemical_formula_sum     'C18 H18 N2 O4'
_chemical_formula_iupac     'C18 H18 N2 O4'
_chemical_formula_weight     326.34
_chemical_melting_point     ?
_symmetry_cell_setting     Monoclinic
_symmetry_space_group_name_H-M     'P 21/n'
_symmetry_space_group_name_Hall     '-P 2yn'
loop_
    _symmetry_equiv_pos_as_xyz
    'x, y, z'
    '-x+1/2, y+1/2, -z+1/2'
    '-x, -y, -z'
    'x-1/2, -y-1/2, z-1/2'
_cell_length_a     8.5368(5)
_cell_length_b     17.0307(6)
_cell_length_c     11.4759(5)
_cell_angle_alpha     90.00
_cell_angle_beta     106.1430(10)
_cell_angle_gamma     90.00
_cell_volume     1602.67(13)
_cell_formula_units_Z     4
_cell_measurement_reflns_used     1160
_cell_measurement_theta_min     2.20
_cell_measurement_theta_max     19.31
_cell_measurement_temperature     298(2)
_exptl_crystal_description     block
_exptl_crystal_colour     yellow
_exptl_crystal_size_max     0.20
_exptl_crystal_size_mid     0.10
_exptl_crystal_size_min     0.10
_exptl_crystal_density_diffrn     1.353
_exptl_crystal_density_meas     ?
_exptl_crystal_density_method     'not measured'
_exptl_crystal_F_000     688
_exptl_absorpt_coefficient_mu     0.097
_exptl_absorpt_correction_type     multi-scan
_exptl_absorpt_process_details     '(SADABS; Sheldrick, 1996)'
_exptl_absorpt_correction_T_min     0.9709
_exptl_absorpt_correction_T_max     0.9904
_exptl_special_details
;
;
_diffrn_ambient_temperature     298(2)
_diffrn_radiation_type     'Mo k\a'
_diffrn_radiation_wavelength     0.71073
_diffrn_radiation_source     'fine focus sealed Siemens Mo tube'
_diffrn_radiation_monochromator     graphite
_diffrn_measurement_device_type     'Bruker SMART APEX CCD area-detector'
_diffrn_measurement_method     '0.3\% wide \w exposures'
_diffrn_detector_area_resol_mean     ?
_diffrn_reflns_number     9050
_diffrn_reflns_av_R_equivalents     0.0939
_diffrn_reflns_av_sigmaI/netI     0.0929
_diffrn_reflns_theta_min     2.20
_diffrn_reflns_theta_max     26.00
_diffrn_reflns_theta_full     26.00
_diffrn_measured_fraction_theta_max     0.999
_diffrn_measured_fraction_theta_full     0.999
_diffrn_reflns_limit_h_min     -10
_diffrn_reflns_limit_h_max     10
_diffrn_reflns_limit_k_min     -21
_diffrn_reflns_limit_k_max     14
_diffrn_reflns_limit_l_min     -13
_diffrn_reflns_limit_l_max     14
_diffrn_standards_number     ?
_diffrn_standards_interval_count     ?
_diffrn_standards_interval_time     ?
_diffrn_standards_decay_%     ?
_refine_special_details
;
 Refinement of F^2^ against ALL reflections.  The weighted R-factor wR and
 goodness of fit S are based on F^2^, conventional R-factors R are based
 on F, with F set to zero for negative F^2^. The threshold expression of
 F^2^ > 2sigma(F^2^) is used only for calculating R-factors(gt) etc. and is
 not relevant to the choice of reflections for refinement.  R-factors based
 on F^2^ are statistically about twice as large as those based on F, and R-
 factors based on ALL data will be even larger.
;
_reflns_number_total     3151
_reflns_number_gt     1611
_reflns_threshold_expression     I>2\s(I)
_refine_ls_structure_factor_coef     Fsqd
_refine_ls_matrix_type     full
_refine_ls_R_factor_all     0.1208
_refine_ls_R_factor_gt     0.0606
_refine_ls_wR_factor_gt     0.1283
_refine_ls_wR_factor_ref     0.1493
_refine_ls_goodness_of_fit_ref     0.897
_refine_ls_restrained_S_all     0.897
_refine_ls_number_reflns     3151
_refine_ls_number_parameters     325
_refine_ls_number_restraints     12
_refine_ls_hydrogen_treatment     mixed
_refine_ls_weighting_scheme     calc
_refine_ls_weighting_details
                 'calc w=1/[\s^2^(Fo^2^)+(0.0622P)^2^] where P=(Fo^2^+2Fc^2^)/3'
_atom_sites_solution_hydrogens     geom
_atom_sites_solution_primary     direct
_atom_sites_solution_secondary     difmap
_refine_ls_shift/su_max     0.000
_refine_ls_shift/su_mean     0.000
_refine_diff_density_max     0.340
_refine_diff_density_min     -0.283
_refine_ls_extinction_method     none
_refine_ls_extinction_coef     ?
loop_
    _atom_type_symbol
    _atom_type_description
    _atom_type_scat_dispersion_real
    _atom_type_scat_dispersion_imag
    _atom_type_scat_source
    'C' 'C' 0.0033 0.0016
                         'International Tables Vol C Tables 4.2.6.8 and 6.1.1.4'
    'H' 'H' 0.0000 0.0000
                         'International Tables Vol C Tables 4.2.6.8 and 6.1.1.4'
    'N' 'N' 0.0061 0.0033
                         'International Tables Vol C Tables 4.2.6.8 and 6.1.1.4'
    'O' 'O' 0.0106 0.0060
                         'International Tables Vol C Tables 4.2.6.8 and 6.1.1.4'
_computing_data_collection     'SMART (Bruker, 2001)'
_computing_cell_refinement     'SAINT-Plus (Bruker, 2001)'
_computing_data_reduction     'SAINT-Plus (Bruker, 2001)'
_computing_structure_solution     'SHELXS97 (Sheldrick, 2008)'
_computing_structure_refinement     'SHELXL97 (Sheldrick, 2008)'
_computing_molecular_graphics     'PLATON (Spek, 2009)'
_computing_publication_material     'PLATON (Spek, 2009)'
loop_
    _atom_site_type_symbol
    _atom_site_label
    _atom_site_fract_x
    _atom_site_fract_y
    _atom_site_fract_z
    _atom_site_U_iso_or_equiv
    _atom_site_adp_type
    _atom_site_calc_flag
    _atom_site_refinement_flags
    _atom_site_occupancy
    _atom_site_disorder_assembly
    _atom_site_disorder_group
    C C1 0.2737(3) 0.20273(14) 0.3479(2) 0.0436(6) Uani d . 1 . .
    C C2 0.3036(3) 0.18309(15) 0.4692(2) 0.0491(7) Uani d . 1 . .
    H H2 0.3974 0.2011 0.5255 0.059 Uiso calc R 1 . .
    C C3 0.1941(4) 0.13684(16) 0.5063(2) 0.0543(7) Uani d . 1 C .
    C C4 0.0532(4) 0.10958(16) 0.4267(3) 0.0615(8) Uani d . 1 . .
    H H4 -0.0197 0.0784 0.4532 0.074 Uiso calc R 1 . .
    C C5 0.0234(3) 0.12982(17) 0.3068(3) 0.0621(8) Uani d . 1 . .
    H H5 -0.0714 0.1123 0.2512 0.075 Uiso calc R 1 . .
    C C6 0.1317(3) 0.17567(16) 0.2676(2) 0.0526(7) Uani d . 1 . .
    H H6 0.1089 0.1886 0.1858 0.063 Uiso calc R 1 . .
    C C7 0.3954(3) 0.25236(15) 0.3038(2) 0.0455(7) Uani d . 1 A .
    H H7 0.4970 0.2547 0.3697 0.055 Uiso calc R 1 . .
    C C8 0.4336(3) 0.21449(16) 0.1960(2) 0.0474(7) Uani d D 1 . .
    C C9 0.545(5) 0.151(2) 0.220(2) 0.053(9) Uani d PD 0.57 A 1
    C C10 0.5914(19) 0.1135(11) 0.1123(15) 0.075(5) Uani d PD 0.57 A 1
    H H10A 0.6193 0.0587 0.1290 0.090 Uiso calc PR 0.57 A 1
    H H10B 0.6843 0.1402 0.0974 0.090 Uiso calc PR 0.57 A 1
    C C11 0.4385(8) 0.1214(3) -0.0005(4) 0.0700(17) Uani d PD 0.57 A 1
    H H11A 0.4659 0.0995 -0.0704 0.084 Uiso calc PR 0.57 A 1
    H H11B 0.3515 0.0896 0.0139 0.084 Uiso calc PR 0.57 A 1
    C C12 0.3717(10) 0.2063(7) -0.0331(9) 0.039(2) Uani d PD 0.57 A 1
    H H12A 0.4451 0.2365 -0.0668 0.047 Uiso calc PR 0.57 A 1
    H H12B 0.2651 0.2049 -0.0918 0.047 Uiso calc PR 0.57 A 1
    O O3 0.6237(12) 0.1317(7) 0.3215(8) 0.044(2) Uani d PD 0.57 A 1
    C C16 0.356(2) 0.3899(17) 0.3823(18) 0.052(7) Uani d PD 0.57 A 1
    C C17 0.2873(9) 0.4703(5) 0.3779(6) 0.0517(18) Uani d PD 0.57 A 1
    H H17A 0.3114 0.4913 0.4586 0.077 Uiso calc PR 0.57 A 1
    H H17B 0.1712 0.4684 0.3432 0.077 Uiso calc PR 0.57 A 1
    H H17C 0.3349 0.5033 0.3290 0.077 Uiso calc PR 0.57 A 1
    C C18 0.1732(18) 0.4344(7) 0.1111(9) 0.050(3) Uani d PD 0.57 B 1
    H H18A 0.0921 0.4436 0.1532 0.076 Uiso calc PR 0.57 B 1
    H H18B 0.1210 0.4288 0.0259 0.076 Uiso calc PR 0.57 B 1
    H H18C 0.2473 0.4780 0.1240 0.076 Uiso calc PR 0.57 B 1
    O O4 0.439(3) 0.3647(9) 0.4817(13) 0.103(6) Uani d PD 0.57 A 1
    C C9' 0.368(3) 0.385(2) 0.378(2) 0.075(14) Uani d PD 0.43 A 2
    C C10' 0.3390(15) 0.4734(9) 0.3478(11) 0.085(4) Uani d PD 0.43 A 2
    H H10C 0.4315 0.4959 0.3262 0.102 Uiso calc PR 0.43 A 2
    H H10D 0.3224 0.5019 0.4165 0.102 Uiso calc PR 0.43 A 2
    C C11' 0.1799(10) 0.4766(5) 0.2359(8) 0.089(3) Uani d PD 0.43 A 2
    H H11C 0.0919 0.4480 0.2550 0.107 Uiso calc PR 0.43 A 2
    H H11D 0.1456 0.5307 0.2184 0.107 Uiso calc PR 0.43 A 2
    C C12' 0.220(3) 0.4386(9) 0.1223(14) 0.067(6) Uani d PD 0.43 A 2
    H H12C 0.1249 0.4391 0.0524 0.081 Uiso calc PR 0.43 A 2
    H H12D 0.3080 0.4665 0.1022 0.081 Uiso calc PR 0.43 A 2
    O O3' 0.414(3) 0.3620(10) 0.4820(15) 0.061(4) Uani d PD 0.43 A 2
    C C16' 0.549(7) 0.146(2) 0.219(3) 0.047(12) Uani d PD 0.43 A 2
    C C17' 0.566(2) 0.0938(13) 0.1187(17) 0.047(4) Uani d PD 0.43 A 2
    H H17D 0.6219 0.1213 0.0696 0.071 Uiso calc PR 0.43 A 2
    H H17E 0.4592 0.0788 0.0698 0.071 Uiso calc PR 0.43 A 2
    H H17F 0.6261 0.0477 0.1522 0.071 Uiso calc PR 0.43 A 2
    C C18' 0.379(2) 0.1953(11) -0.0320(13) 0.105(8) Uani d PD 0.43 A 2
    H H18D 0.4920 0.1827 -0.0213 0.158 Uiso calc PR 0.43 A 2
    H H18E 0.3405 0.2274 -0.1030 0.158 Uiso calc PR 0.43 A 2
    H H18F 0.3166 0.1477 -0.0416 0.158 Uiso calc PR 0.43 A 2
    O O4' 0.608(2) 0.1250(13) 0.3267(16) 0.103(6) Uani d PD 0.43 A 2
    C C13 0.3612(3) 0.24079(15) 0.0812(2) 0.0454(7) Uani d D 1 A .
    C C14 0.2679(3) 0.35884(16) 0.1597(2) 0.0505(7) Uani d D 1 . .
    C C15 0.3347(3) 0.33563(17) 0.2754(2) 0.0517(7) Uani d D 1 A .
    N N1 0.2306(5) 0.1151(2) 0.6349(3) 0.0779(9) Uani d . 1 . .
    N N2 0.2681(3) 0.30700(13) 0.06613(18) 0.0510(6) Uani d D 1 A .
    H H2A 0.227(3) 0.3210(14) -0.0089(11) 0.061 Uiso d D 1 . .
    O O1 0.370(2) 0.1286(8) 0.7031(14) 0.092(3) Uani d P 0.57 C 1
    O O2 0.123(4) 0.0762(16) 0.668(3) 0.105(6) Uani d P 0.57 C 1
    O O1' 0.326(3) 0.1589(11) 0.7037(19) 0.098(4) Uani d P 0.43 C 2
    O O2' 0.159(5) 0.0643(18) 0.665(3) 0.098(6) Uani d P 0.43 C 2
loop_
    _atom_site_aniso_label
    _atom_site_aniso_U_11
    _atom_site_aniso_U_22
    _atom_site_aniso_U_33
    _atom_site_aniso_U_12
    _atom_site_aniso_U_13
    _atom_site_aniso_U_23
    C1 0.0465(16) 0.0500(16) 0.0340(14) 0.0065(13) 0.0109(12) -0.0020(12)
    C2 0.0530(17) 0.0575(18) 0.0384(15) 0.0020(13) 0.0151(13) -0.0041(12)
    C3 0.065(2) 0.0602(19) 0.0450(17) 0.0081(15) 0.0284(15) 0.0028(14)
    C4 0.062(2) 0.0566(19) 0.075(2) 0.0036(15) 0.0347(17) -0.0002(16)
    C5 0.0481(18) 0.074(2) 0.061(2) -0.0052(15) 0.0105(15) -0.0074(16)
    C6 0.0460(17) 0.0666(19) 0.0423(16) -0.0009(14) 0.0072(13) 0.0006(13)
    C7 0.0422(15) 0.0610(19) 0.0303(14) -0.0039(13) 0.0053(11) -0.0003(12)
    C8 0.0433(16) 0.0598(19) 0.0401(16) -0.0037(14) 0.0134(12) -0.0001(13)
    C9 0.045(16) 0.072(13) 0.039(17) -0.001(11) 0.008(12) -0.009(10)
    C10 0.085(8) 0.081(10) 0.064(6) -0.013(5) 0.031(6) -0.009(6)
    C11 0.107(5) 0.068(4) 0.030(3) 0.019(3) 0.011(3) -0.006(3)
    C12 0.039(4) 0.043(5) 0.039(6) -0.006(3) 0.018(4) -0.004(4)
    O3 0.043(3) 0.058(4) 0.024(4) 0.010(3) 0.000(3) -0.010(3)
    C16 0.058(9) 0.055(12) 0.042(13) -0.007(8) 0.014(9) -0.003(9)
    C17 0.058(4) 0.055(4) 0.042(4) -0.007(4) 0.014(3) -0.003(3)
    C18 0.054(9) 0.052(5) 0.047(4) -0.007(4) 0.016(4) 0.0003(3)
    O4 0.145(11) 0.097(8) 0.048(8) 0.009(6) -0.007(6) 0.007(5)
    C9' 0.10(2) 0.059(19) 0.06(2) -0.018(16) 0.015(17) -0.007(14)
    C10' 0.117(10) 0.078(7) 0.090(8) -0.001(7) 0.078(7) 0.007(5)
    C11' 0.088(6) 0.067(6) 0.113(7) 0.018(5) 0.031(6) -0.001(5)
    C12' 0.032(8) 0.058(8) 0.102(10) -0.009(5) 0.003(6) -0.003(6)
    O3' 0.103(7) 0.045(7) 0.037(9) -0.001(5) 0.023(7) -0.023(6)
    C16' 0.04(2) 0.060(16) 0.04(2) -0.004(13) 0.013(17) 0.000(13)
    C17' 0.043(6) 0.060(9) 0.040(6) -0.004(6) 0.013(5) 0.000(5)
    C18' 0.200(16) 0.076(13) 0.038(10) 0.021(11) 0.031(9) 0.005(8)
    O4' 0.127(12) 0.105(11) 0.074(10) 0.036(9) 0.025(8) 0.020(7)
    C13 0.0477(16) 0.0515(17) 0.0376(15) -0.0011(13) 0.0132(12) 0.0012(12)
    C14 0.0536(18) 0.0520(19) 0.0470(17) -0.0070(14) 0.0160(14) -0.0003(14)
    C15 0.0582(18) 0.0552(19) 0.0418(17) -0.0071(14) 0.0143(14) -0.0034(14)
    N1 0.089(3) 0.091(3) 0.063(2) 0.003(2) 0.0351(19) 0.0093(19)
    N2 0.0605(15) 0.0587(15) 0.0303(12) 0.0057(12) 0.0068(11) 0.0025(11)
    O1 0.104(7) 0.126(10) 0.046(3) 0.004(5) 0.021(4) 0.016(5)
    O2 0.101(9) 0.130(9) 0.102(7) 0.017(5) 0.059(5) 0.030(5)
    O1' 0.125(13) 0.115(12) 0.052(5) -0.003(7) 0.023(7) -0.003(7)
    O2' 0.117(17) 0.104(11) 0.090(8) -0.015(12) 0.058(9) 0.044(8)
_geom_special_details
;
 All esds (except the esd in the dihedral angle between two l.s. planes)
 are estimated using the full covariance matrix.  The cell esds are taken
 into account individually in the estimation of esds in distances, angles
 and torsion angles; correlations between esds in cell parameters are only
 used when they are defined by crystal symmetry.  An approximate (isotropic)
 treatment of cell esds is used for estimating esds involving l.s. planes.
;
loop_
    _geom_bond_atom_site_label_1
    _geom_bond_atom_site_label_2
    _geom_bond_site_symmetry_2
    _geom_bond_distance
    _geom_bond_publ_flag
    C1 C6 . 1.383(3) no
    C1 C2 . 1.384(3) no
    C1 C7 . 1.530(3) no
    C2 C3 . 1.378(4) no
    C2 H2 . 0.9300 no
    C3 C4 . 1.374(4) no
    C3 N1 . 1.468(4) no
    C4 C5 . 1.372(4) no
    C4 H4 . 0.9300 no
    C5 C6 . 1.378(4) no
    C5 H5 . 0.9300 no
    C6 H6 . 0.9300 no
    C7 C8 . 1.509(3) no
    C7 C15 . 1.514(4) no
    C7 H7 . 0.9800 no
    C8 C13 . 1.365(3) no
    C8 C9 . 1.41(3) no
    C8 C16' . 1.51(3) no
    C9 O3 . 1.22(2) no
    C9 C10 . 1.54(3) no
    C10 C11 . 1.567(14) no
    C10 H10A . 0.9700 no
    C10 H10B . 0.9700 no
    C11 C12 . 1.562(12) no
    C11 H11A . 0.9700 no
    C11 H11B . 0.9700 no
    C12 C13 . 1.463(10) no
    C12 H12A . 0.9700 no
    C12 H12B . 0.9700 no
    C16 O4 . 1.24(2) no
    C16 C17 . 1.48(3) no
    C16 C15 . 1.51(3) no
    C17 H17A . 0.9600 no
    C17 H17B . 0.9600 no
    C17 H17C . 0.9600 no
    C18 C14 . 1.540(12) no
    C18 H18A . 0.9600 no
    C18 H18B . 0.9600 no
    C18 H18C . 0.9600 no
    C9' O3' . 1.21(3) no
    C9' C15 . 1.41(3) no
    C9' C10' . 1.54(4) no
    C10' C11' . 1.590(13) no
    C10' H10C . 0.9700 no
    C10' H10D . 0.9700 no
    C11' C12' . 1.575(14) no
    C11' H11C . 0.9700 no
    C11' H11D . 0.9700 no
    C12' C14 . 1.449(14) no
    C12' H12C . 0.9700 no
    C12' H12D . 0.9700 no
    C16' O4' . 1.25(3) no
    C16' C17' . 1.49(3) no
    C17' H17D . 0.9600 no
    C17' H17E . 0.9600 no
    C17' H17F . 0.9600 no
    C18' C13 . 1.558(14) no
    C18' H18D . 0.9600 no
    C18' H18E . 0.9600 no
    C18' H18F . 0.9600 no
    C13 N2 . 1.362(3) no
    C14 C15 . 1.350(3) no
    C14 N2 . 1.391(3) no
    N1 O2' . 1.17(3) no
    N1 O1' . 1.22(3) no
    N1 O1 . 1.251(19) no
    N1 O2 . 1.28(2) no
    N2 H2A . 0.868(10) no
loop_
    _geom_angle_atom_site_label_1
    _geom_angle_atom_site_label_2
    _geom_angle_atom_site_label_3
    _geom_angle_site_symmetry_1
    _geom_angle_site_symmetry_3
    _geom_angle
    _geom_angle_publ_flag
    C6 C1 C2 . . 118.2(2) no
    C6 C1 C7 . . 120.9(2) no
    C2 C1 C7 . . 120.9(2) no
    C3 C2 C1 . . 119.9(2) no
    C3 C2 H2 . . 120.1 no
    C1 C2 H2 . . 120.1 no
    C4 C3 C2 . . 122.1(3) no
    C4 C3 N1 . . 119.0(3) no
    C2 C3 N1 . . 118.8(3) no
    C5 C4 C3 . . 117.8(3) no
    C5 C4 H4 . . 121.1 no
    C3 C4 H4 . . 121.1 no
    C4 C5 C6 . . 121.1(3) no
    C4 C5 H5 . . 119.5 no
    C6 C5 H5 . . 119.5 no
    C5 C6 C1 . . 121.0(3) no
    C5 C6 H6 . . 119.5 no
    C1 C6 H6 . . 119.5 no
    C8 C7 C15 . . 111.3(2) no
    C8 C7 C1 . . 110.9(2) no
    C15 C7 C1 . . 111.4(2) no
    C8 C7 H7 . . 107.7 no
    C15 C7 H7 . . 107.7 no
    C1 C7 H7 . . 107.7 no
    C13 C8 C9 . . 122.5(12) no
    C13 C8 C16' . . 121.4(13) no
    C13 C8 C7 . . 120.5(3) no
    C9 C8 C7 . . 117.0(12) no
    C16' C8 C7 . . 118.0(13) no
    O3 C9 C8 . . 124(2) no
    O3 C9 C10 . . 117(2) no
    C8 C9 C10 . . 118.2(17) no
    C9 C10 C11 . . 106.6(18) no
    C9 C10 H10A . . 110.4 no
    C11 C10 H10A . . 110.4 no
    C9 C10 H10B . . 110.4 no
    C11 C10 H10B . . 110.4 no
    H10A C10 H10B . . 108.6 no
    C12 C11 C10 . . 116.2(9) no
    C12 C11 H11A . . 108.2 no
    C10 C11 H11A . . 108.2 no
    C12 C11 H11B . . 108.2 no
    C10 C11 H11B . . 108.2 no
    H11A C11 H11B . . 107.4 no
    C13 C12 C11 . . 105.4(6) no
    C13 C12 H12A . . 110.7 no
    C11 C12 H12A . . 110.7 no
    C13 C12 H12B . . 110.7 no
    C11 C12 H12B . . 110.7 no
    H12A C12 H12B . . 108.8 no
    O4 C16 C17 . . 118(2) no
    O4 C16 C15 . . 116(2) no
    C17 C16 C15 . . 125.6(13) no
    C14 C18 H18A . . 109.5 no
    C14 C18 H18B . . 109.5 no
    C14 C18 H18C . . 109.5 no
    O3' C9' C15 . . 124(3) no
    O3' C9' C10' . . 122(3) no
    C15 C9' C10' . . 114.3(19) no
    C9' C10' C11' . . 105.1(13) no
    C9' C10' H10C . . 110.7 no
    C11' C10' H10C . . 110.7 no
    C9' C10' H10D . . 110.7 no
    C11' C10' H10D . . 110.7 no
    H10C C10' H10D . . 108.8 no
    C12' C11' C10' . . 108.7(10) no
    C12' C11' H11C . . 110.0 no
    C10' C11' H11C . . 110.0 no
    C12' C11' H11D . . 110.0 no
    C10' C11' H11D . . 110.0 no
    H11C C11' H11D . . 108.3 no
    C14 C12' C11' . . 104.4(9) no
    C14 C12' H12C . . 110.9 no
    C11' C12' H12C . . 110.9 no
    C14 C12' H12D . . 110.9 no
    C11' C12' H12D . . 110.9 no
    H12C C12' H12D . . 108.9 no
    O4' C16' C17' . . 120(3) no
    O4' C16' C8 . . 117(3) no
    C17' C16' C8 . . 122(2) no
    C16' C17' H17D . . 109.5 no
    C16' C17' H17E . . 109.5 no
    H17D C17' H17E . . 109.5 no
    C16' C17' H17F . . 109.5 no
    H17D C17' H17F . . 109.5 no
    H17E C17' H17F . . 109.5 no
    C13 C18' H18D . . 109.5 no
    C13 C18' H18E . . 109.5 no
    H18D C18' H18E . . 109.5 no
    C13 C18' H18F . . 109.5 no
    H18D C18' H18F . . 109.5 no
    H18E C18' H18F . . 109.5 no
    N2 C13 C8 . . 119.1(2) no
    N2 C13 C12 . . 113.4(5) no
    C8 C13 C12 . . 127.5(5) no
    N2 C13 C18' . . 119.7(7) no
    C8 C13 C18' . . 121.2(7) no
    C15 C14 N2 . . 118.9(3) no
    C15 C14 C12' . . 125.0(7) no
    N2 C14 C12' . . 115.3(7) no
    C15 C14 C18 . . 129.5(4) no
    N2 C14 C18 . . 111.4(4) no
    C14 C15 C9' . . 125.2(13) no
    C14 C15 C16 . . 122.9(9) no
    C14 C15 C7 . . 120.8(2) no
    C9' C15 C7 . . 113.9(13) no
    C16 C15 C7 . . 116.3(9) no
    O2' N1 O1' . . 125(2) no
    O2' N1 O1 . . 116(2) no
    O1' N1 O2 . . 122.1(19) no
    O1 N1 O2 . . 123.1(17) no
    O1' N1 C3 . . 114.4(11) no
    O1 N1 C3 . . 118.8(8) no
    O2 N1 C3 . . 117.7(16) no
    C13 N2 C14 . . 123.6(2) no
    C13 N2 H2A . . 114.5(17) no
    C14 N2 H2A . . 120.3(17) no
loop_
    _geom_torsion_atom_site_label_1
    _geom_torsion_atom_site_label_2
    _geom_torsion_atom_site_label_3
    _geom_torsion_atom_site_label_4
    _geom_torsion_site_symmetry_1
    _geom_torsion_site_symmetry_2
    _geom_torsion_site_symmetry_3
    _geom_torsion_site_symmetry_4
    _geom_torsion
    _geom_torsion_publ_flag
    C6 C1 C2 C3 . . . . 0.9(4) no
    C7 C1 C2 C3 . . . . -178.5(2) no
    C1 C2 C3 C4 . . . . -0.7(4) no
    C1 C2 C3 N1 . . . . 178.4(3) no
    C2 C3 C4 C5 . . . . 0.1(4) no
    N1 C3 C4 C5 . . . . -179.0(3) no
    C3 C4 C5 C6 . . . . 0.3(4) no
    C4 C5 C6 C1 . . . . 0.0(4) no
    C2 C1 C6 C5 . . . . -0.6(4) no
    C7 C1 C6 C5 . . . . 178.8(2) no
    C6 C1 C7 C8 . . . . -49.3(3) no
    C2 C1 C7 C8 . . . . 130.1(2) no
    C6 C1 C7 C15 . . . . 75.2(3) no
    C2 C1 C7 C15 . . . . -105.4(3) no
    C15 C7 C8 C13 . . . . -23.7(3) no
    C1 C7 C8 C13 . . . . 100.9(3) no
    C15 C7 C8 C9 . . . . 157(2) no
    C1 C7 C8 C9 . . . . -79(2) no
    C15 C7 C8 C16' . . . . 158(3) no
    C1 C7 C8 C16' . . . . -77(3) no
    C13 C8 C9 O3 . . . . 172(3) no
    C16' C8 C9 O3 . . . .  -14E1(10)
                                    no
    C7 C8 C9 O3 . . . . -8(5) no
    C13 C8 C9 C10 . . . . 3(5) no
    C16' C8 C9 C10 . . . .  5E1(10)
                                   no
    C7 C8 C9 C10 . . . . -178(2) no
    O3 C9 C10 C11 . . . . 158(3) no
    C8 C9 C10 C11 . . . . -31(4) no
    C9 C10 C11 C12 . . . . 56(2) no
    C10 C11 C12 C13 . . . . -48.0(10) no
    O3' C9' C10' C11' . . . . -141.3(17) no
    C15 C9' C10' C11' . . . . 38.6(16) no
    C9' C10' C11' C12' . . . . -67.2(13) no
    C10' C11' C12' C14 . . . . 60.0(14) no
    C7 C8 C13 N2 . . . . 7.2(4) no
    C7 C8 C13 C12 . . . . -173.5(5) no
    C7 C8 C13 C18' . . . . -171.1(8) no
    C11 C12 C13 N2 . . . . -164.5(4) no
    C11 C12 C13 C8 . . . . 16.2(7) no
    C11' C12' C14 C15 . . . . -27.2(16) no
    C11' C12' C14 N2 . . . . 163.7(8) no
    N2 C14 C15 C9' . . . . 169.0(11) no
    C12' C14 C15 C9' . . . . 0.3(15) no
    C18 C14 C15 C9' . . . . -17.2(13) no
    N2 C14 C15 C16 . . . . 173.7(7) no
    C12' C14 C15 C16 . . . . 5.0(13) no
    C18 C14 C15 C16 . . . . -12.5(11) no
    N2 C14 C15 C7 . . . . -5.3(4) no
    C12' C14 C15 C7 . . . . -174.1(10) no
    C18 C14 C15 C7 . . . . 168.5(7) no
    O3' C9' C15 C14 . . . . 173.2(14) no
    C10' C9' C15 C14 . . . . -6.7(19) no
    C10' C9' C15 C7 . . . . 168.0(10) no
    O4 C16 C15 C14 . . . . -170.3(11) no
    C17 C16 C15 C14 . . . . 9.1(16) no
    O4 C16 C15 C7 . . . . 8.8(15) no
    C17 C16 C15 C7 . . . . -171.9(9) no
    C8 C7 C15 C14 . . . . 22.7(3) no
    C1 C7 C15 C14 . . . . -101.6(3) no
    C8 C7 C15 C9' . . . . -152.2(10) no
    C1 C7 C15 C9' . . . . 83.5(10) no
    C8 C7 C15 C16 . . . . -156.4(7) no
    C1 C7 C15 C16 . . . . 79.3(7) no
    C2 C3 N1 O2' . . . . -165(2) no
    C4 C3 N1 O1' . . . . -158.8(8) no
    C2 C3 N1 O1' . . . . 22.1(9) no
    C4 C3 N1 O1 . . . . 168.2(7) no
    C2 C3 N1 O1 . . . . -10.9(8) no
    C4 C3 N1 O2 . . . . -5.0(15) no
    C2 C3 N1 O2 . . . . 175.9(15) no
    C8 C13 N2 C14 . . . . 13.6(4) no
    C12 C13 N2 C14 . . . . -165.8(4) no
    C18' C13 N2 C14 . . . . -168.1(8) no
    C15 C14 N2 C13 . . . . -14.6(4) no
    C12' C14 N2 C13 . . . . 155.3(9) no
    C18 C14 N2 C13 . . . . 170.6(6) no
loop_
    _geom_hbond_atom_site_label_D
    _geom_hbond_atom_site_label_H
    _geom_hbond_atom_site_label_A
    _geom_hbond_site_symmetry_A
    _geom_hbond_distance_DH
    _geom_hbond_distance_HA
    _geom_hbond_distance_DA
    _geom_hbond_angle_DHA
    _geom_hbond_publ_flag
    N2 H2A O3 4_565 0.868(10) 2.063(13) 2.927(8) 173(2) yes
    C6 H6 O4 4_565 0.93 2.56 3.309(16) 138.3 yes
    C18 H18A O1 4_565 0.96 2.46 3.239(18) 138.3 yes
    C18 H18B O3 4_565 0.96 2.57 3.422(15) 148.3 yes
    C11 H11A O1 1_554 0.97 2.55 3.290(16) 133.3 yes
    C12 H12A Cg1 4_665 0.97 2.76 3.710(10)
                                         166 yes
