# Supplementary material for: (RS)-3-Acetyl-2-methyl-4-(3-nitro­phen­yl)-1,4,5,6,7,8-hexa­hydro­quinolin-5-one
Source: Acta Crystallogr Sect E Struct Rep Online. 2009 Sep 26;65(Pt 10):o2561. doi: 10.1107/S160053680903832X (PMC2970294; doi:10.1107/S160053680903832X)
Supplement: Supplementary file 2 [file e-65-o2561-Isup2.hkl]

# 
# h,k,l, Fc-squared, Fo-squared, sigma(Fo-squared) and status flag 
# 
data_I
_shelx_title ' I in P2(1)/n' 
_shelx_refln_list_code          4 
_shelx_F_calc_maximum      172.23 
_exptl_crystal_F_000       688.00 
_reflns_d_resolution_high  0.8107 
 
loop_ 
 _symmetry_equiv_pos_as_xyz 
 'x, y, z' 
 '-x+1/2, y+1/2, -z+1/2' 
 '-x, -y, -z' 
 'x-1/2, -y-1/2, z-1/2' 
 
_cell_length_a     8.5368 
_cell_length_b    17.0307 
_cell_length_c    11.4759 
_cell_angle_alpha  90.000 
_cell_angle_beta  106.143 
_cell_angle_gamma  90.000 
 
_shelx_F_squared_multiplier     1.000 
 
loop_ 
 _refln_index_h 
 _refln_index_k 
 _refln_index_l 
 _refln_F_squared_calc 
 _refln_F_squared_meas 
 _refln_F_squared_sigma 
 _refln_observed_status 
   2   0   0     3916.12     3449.89     52.82 o 
   4   0   0     1107.78      951.78     43.43 o 
   6   0   0       86.56       75.28     12.24 o 
   8   0   0       10.49        1.52     11.41 o 
  10   0   0       12.93       33.95     20.27 o 
   1   1   0      169.11      132.15      4.16 o 
   2   1   0     3661.72     2147.74   1192.71 o 
   3   1   0       27.58       28.00      6.69 o 
   4   1   0      330.53      324.74     15.05 o 
   5   1   0      188.97      144.61      9.32 o 
   6   1   0        1.54        6.41      4.52 o 
   7   1   0        5.69       14.42      5.67 o 
   8   1   0       68.52       68.14     17.57 o 
   9   1   0        2.08       11.76     11.56 o 
  10   1   0        0.09       10.40     16.98 o 
   0   2   0     9514.15    10037.96    244.45 o 
   1   2   0       17.23       16.91      1.65 o 
   2   2   0       13.59       14.66      1.95 o 
   3   2   0      119.05      126.91      5.78 o 
   4   2   0       51.27       67.73      9.51 o 
   5   2   0        7.11        5.72      6.19 o 
   6   2   0       88.73       41.92     21.53 o 
   7   2   0       32.74       34.09      7.33 o 
   8   2   0       35.52       35.19      9.54 o 
   9   2   0        0.07        0.58     12.72 o 
  10   2   0        1.53        9.04     17.12 o 
   1   3   0      133.90      117.51     34.88 o 
   2   3   0     9502.10     9875.26    294.60 o 
   3   3   0       10.04        9.15      2.04 o 
   4   3   0       12.66       12.16      3.24 o 
   5   3   0      128.44      138.75      8.59 o 
   6   3   0       32.15       46.88      6.35 o 
   7   3   0       15.69       15.49      5.71 o 
   8   3   0       12.70       20.69      8.27 o 
   9   3   0        1.45       13.71      9.86 o 
  10   3   0        6.67        0.00     15.67 o 
   0   4   0    22643.33    22767.00   1143.54 o 
   1   4   0     2461.06     2403.81    156.97 o 
   2   4   0      421.24      453.99     10.87 o 
   3   4   0       80.56       77.75      4.48 o 
   4   4   0       17.94       26.90      3.71 o 
   5   4   0       97.41      103.45      8.41 o 
   6   4   0        1.92        7.71      3.93 o 
   7   4   0        0.51        5.68      4.80 o 
   8   4   0        4.35        6.77      8.65 o 
   9   4   0        7.12       10.83     10.98 o 
   1   5   0     1054.69     1112.63     35.72 o 
   2   5   0       54.85       52.27      4.16 o 
   4   5   0      478.68      515.84     12.23 o 
   5   5   0      131.09      136.17     10.87 o 
   6   5   0       17.54       21.43      6.08 o 
   7   5   0       20.92       21.65      9.20 o 
   8   5   0        5.35       14.09      9.78 o 
   9   5   0        1.30        5.61     10.67 o 
   0   6   0      551.50      546.85     22.44 o 
   1   6   0      199.62      213.34      7.00 o 
   2   6   0     1370.95     1107.48    266.80 o 
   3   6   0     2017.63     2120.26     96.43 o 
   4   6   0      302.10      271.18     10.70 o 
   5   6   0       49.50       52.55      5.66 o 
   6   6   0       34.06       38.68     10.56 o 
   7   6   0       88.20      102.00     16.77 o 
   8   6   0        2.42       13.96      9.98 o 
   9   6   0        2.38        0.00      9.26 o 
   1   7   0      692.46      714.82     17.74 o 
   2   7   0        1.35        2.04      1.90 o 
   3   7   0      100.81      122.37      6.67 o 
   4   7   0      115.47      131.44      7.32 o 
   5   7   0      166.50      176.22     12.49 o 
   6   7   0      454.81      367.42     24.53 o 
   7   7   0       66.85       70.24     14.70 o 
   8   7   0       14.66        7.74     10.17 o 
   9   7   0        2.34       15.73     11.56 o 
   0   8   0     1742.52     1631.49     72.60 o 
   1   8   0     1519.06     1593.61     52.56 o 
   2   8   0     1287.31     1278.31     24.60 o 
   3   8   0       66.97       72.03      5.70 o 
   4   8   0       81.23       87.53     12.29 o 
   5   8   0       92.75      107.89     11.93 o 
   6   8   0       19.26       18.44      8.44 o 
   7   8   0        3.88       12.21      8.81 o 
   8   8   0        3.77        0.15     13.30 o 
   9   8   0        2.13        0.00      9.49 o 
   1   9   0       65.03       60.77      5.71 o 
   2   9   0      103.83       99.52      6.31 o 
   3   9   0      101.82       78.32     21.00 o 
   4   9   0       38.21       30.92      6.92 o 
   5   9   0      178.55      184.24     14.30 o 
   6   9   0      140.38      138.25     19.41 o 
   7   9   0        6.04       10.75     12.41 o 
   8   9   0        1.35        0.92     15.19 o 
   9   9   0        0.91        0.00      9.94 o 
   0  10   0       25.49       47.41      7.88 o 
   1  10   0       42.96       38.42      5.05 o 
   2  10   0       20.76       23.81      5.76 o 
   3  10   0       48.36       17.82     24.69 o 
   4  10   0       82.02       98.22     11.65 o 
   5  10   0      110.33      113.71     13.07 o 
   6  10   0       62.57       61.83     14.31 o 
   7  10   0       49.19       60.30     14.77 o 
   8  10   0        0.30       23.75     14.99 o 
   1  11   0       45.97       58.51      6.42 o 
   2  11   0       28.55       45.20      7.89 o 
   3  11   0       45.82       45.74      8.34 o 
   4  11   0       24.65       32.87      7.49 o 
   5  11   0      127.82      129.57     25.63 o 
   6  11   0       12.60        4.88      7.21 o 
   7  11   0       44.12       40.19     12.84 o 
   8  11   0        2.13        4.30      9.07 o 
   0  12   0      661.81      657.54     54.61 o 
   1  12   0       22.27       20.67      7.48 o 
   2  12   0        0.33        0.93      3.92 o 
   3  12   0        5.33       11.55      5.15 o 
   4  12   0       84.43       97.02     12.83 o 
   5  12   0       40.02       37.93     11.59 o 
   6  12   0       56.54       52.66     13.75 o 
   7  12   0        0.05        0.00      8.45 o 
   8  12   0        0.09        0.00     10.23 o 
   1  13   0       11.45       15.69      6.23 o 
   2  13   0       42.63       37.01      8.19 o 
   3  13   0       13.28       24.68      7.21 o 
   4  13   0      148.52      119.91     19.89 o 
   5  13   0        3.20        5.64      6.85 o 
   6  13   0        1.73        3.85      7.97 o 
   7  13   0        0.24        1.78      8.19 o 
   0  14   0        0.22        3.92      8.85 o 
   1  14   0       17.07       20.51     10.16 o 
   2  14   0        2.50        5.71      5.92 o 
   3  14   0        3.20        7.56      5.86 o 
   4  14   0       50.74       25.13     17.80 o 
   5  14   0       11.30        8.68      8.84 o 
   6  14   0        4.82        0.00      6.75 o 
   7  14   0       25.54       35.29     12.03 o 
   1  15   0        9.91        5.33      7.13 o 
   2  15   0        0.47        6.38      5.72 o 
   3  15   0       52.92       81.27     12.90 o 
   4  15   0        7.90        6.06      7.17 o 
   5  15   0        1.02        5.63      8.73 o 
   6  15   0        2.60        8.55      9.21 o 
   7  15   0        1.23        0.00      9.29 o 
   0  16   0      179.22      196.62     35.21 o 
   1  16   0        8.84        9.55      8.95 o 
   2  16   0       12.77        8.01     16.45 o 
   3  16   0        0.02        5.19      6.61 o 
   4  16   0        4.53        6.49      7.08 o 
   5  16   0       16.24       10.68      9.19 o 
   6  16   0        0.84        0.00      8.54 o 
   1  17   0       17.47       20.22     11.66 o 
   2  17   0        0.12        3.25      8.26 o 
   3  17   0        5.02       21.35      9.90 o 
   4  17   0       14.55       19.69     10.77 o 
   5  17   0       10.56       20.81     10.44 o 
   0  18   0       55.38       53.35     21.28 o 
   1  18   0        0.09        0.00      9.15 o 
   2  18   0       23.54       33.25     13.18 o 
   3  18   0        0.45       11.84      9.58 o 
   4  18   0       10.60        5.51     11.22 o 
   5  18   0        0.60        6.31     11.61 o 
   1  19   0        2.40        0.00      8.23 o 
   2  19   0       15.44       21.48     12.80 o 
   3  19   0        4.04       10.91     10.26 o 
   4  19   0        3.47        8.08     13.59 o 
   0  20   0        1.62        0.00     13.83 o 
   1  20   0        0.03        1.96     10.87 o 
   2  20   0        0.56        0.00     11.18 o 
   3  20   0        1.72       10.96     10.61 o 
  -9   0   1       15.81       11.03     14.08 o 
  -7   0   1       10.20       15.39      7.71 o 
  -5   0   1       32.82       25.18      6.74 o 
  -3   0   1     1550.31     1449.15     41.89 o 
  -1   0   1     1512.41     1368.33     25.83 o 
   1   0   1    12045.07    12040.87    254.29 o 
   3   0   1        6.80        6.77      3.43 o 
   5   0   1       15.05       30.33      7.82 o 
   7   0   1        0.05        2.64      6.95 o 
   9   0   1        0.62        8.42     14.37 o 
 -10   1   1        3.07        0.34     16.30 o 
  -9   1   1       48.50       33.26     13.15 o 
  -8   1   1       16.49       23.09      8.16 o 
  -7   1   1      396.55      387.84     19.46 o 
  -6   1   1       10.48       13.39      4.26 o 
  -5   1   1      103.72      117.16      9.69 o 
  -4   1   1       32.09       34.67      5.27 o 
  -3   1   1     1336.62     1353.91     84.11 o 
  -2   1   1     9554.63     9689.42    244.00 o 
  -1   1   1     1362.71     1383.88     60.13 o 
   0   1   1     1258.59     1262.20     24.60 o 
   1   1   1     5424.18     5782.37    165.97 o 
   2   1   1        2.03        5.49      1.50 o 
   3   1   1      261.15      191.51     44.47 o 
   4   1   1      795.82      785.81     19.67 o 
   5   1   1        0.58        1.82      2.39 o 
   6   1   1        0.46        3.41      3.80 o 
   7   1   1        8.13        6.29      4.90 o 
   8   1   1       20.39       18.37      7.05 o 
   9   1   1       18.26       30.96     18.43 o 
 -10   2   1        0.34        0.00     15.24 o 
  -9   2   1        0.41        4.09      9.03 o 
  -8   2   1        8.77       10.49      7.52 o 
  -7   2   1      168.82      181.92     16.03 o 
  -6   2   1       82.73      110.91     11.20 o 
  -5   2   1        1.28        9.48      3.67 o 
  -4   2   1      125.85       83.68     32.23 o 
  -3   2   1     1807.73      731.76    475.41 o 
  -2   2   1    29664.13    29573.69    622.40 o 
  -1   2   1      618.86      649.81     31.88 o 
   0   2   1      218.87      240.74      4.83 o 
   1   2   1     2015.14     2115.70     65.52 o 
   2   2   1      529.61      513.39     19.35 o 
   3   2   1       12.77       17.91      3.19 o 
   4   2   1      102.40       98.98      6.58 o 
   5   2   1        6.69        4.62      2.81 o 
   6   2   1        9.79       15.22      4.16 o 
   7   2   1       23.46       11.06      5.36 o 
   8   2   1       30.60       16.03      7.92 o 
   9   2   1        0.91        4.71      9.69 o 
 -10   3   1        2.44       24.38     19.93 o 
  -9   3   1       15.08       16.46     10.47 o 
  -8   3   1       68.67       28.21     19.99 o 
  -7   3   1        5.95        5.06      5.95 o 
  -6   3   1       40.84       21.95     14.42 o 
  -5   3   1       30.08       25.98      5.23 o 
  -4   3   1     1150.47     1090.68     47.25 o 
  -3   3   1     2021.05     1605.31    431.17 o 
  -2   3   1    24610.85    25943.44    854.28 o 
  -1   3   1     4406.39     4456.12    177.63 o 
   0   3   1     1657.43     1488.40     48.01 o 
   1   3   1     1836.65     1862.19     59.01 o 
   2   3   1       67.23       71.71      4.23 o 
   3   3   1       43.89       46.19      3.79 o 
   4   3   1      677.85      658.22     17.27 o 
   5   3   1       12.07       15.01      3.92 o 
   6   3   1       52.33       57.81      7.10 o 
   7   3   1       19.64       25.35      7.05 o 
   8   3   1       49.41       49.95     14.12 o 
   9   3   1        4.50        0.77     10.09 o 
 -10   4   1        5.83       11.71     17.56 o 
  -9   4   1        6.39        7.78     10.11 o 
  -8   4   1       27.72       21.92      9.95 o 
  -7   4   1      411.85      350.99     24.14 o 
  -6   4   1      211.15      193.67     13.48 o 
  -5   4   1      283.71      273.62     11.14 o 
  -4   4   1      255.52      211.47      8.47 o 
  -3   4   1     1740.34     1648.79    242.30 o 
  -2   4   1      384.71      363.49     18.16 o 
  -1   4   1     4768.84     4732.25    183.33 o 
   0   4   1     4013.03     3849.38     77.12 o 
   1   4   1     2933.53     2923.78    111.75 o 
   2   4   1       91.79       96.44      4.09 o 
   3   4   1      183.67      183.12      7.64 o 
   4   4   1      850.18      813.44     38.51 o 
   5   4   1      302.93      264.71     13.05 o 
   6   4   1      153.70      161.02     10.21 o 
   7   4   1       19.20       20.78      9.83 o 
   8   4   1       15.57       17.10     10.40 o 
   9   4   1        9.99       23.31     12.67 o 
 -10   5   1        0.19       20.31     18.33 o 
  -9   5   1        6.99        7.37      9.27 o 
  -8   5   1        3.40        6.74      8.24 o 
  -7   5   1      176.44      206.83     15.38 o 
  -6   5   1        3.69        3.36      5.04 o 
  -5   5   1      178.08      163.74      8.12 o 
  -4   5   1     1028.31     1073.61     38.59 o 
  -3   5   1      162.96      126.79     46.54 o 
  -2   5   1        3.50        4.66      1.99 o 
  -1   5   1     2706.18     2664.25     96.28 o 
   0   5   1       55.92       65.89      3.96 o 
   1   5   1      213.36      189.66     12.80 o 
   2   5   1      512.99      623.15     22.27 o 
   3   5   1      123.03      114.55      5.72 o 
   4   5   1       86.57       71.33      5.52 o 
   5   5   1       65.30       80.14      7.91 o 
   6   5   1      105.57      108.07     10.64 o 
   7   5   1        4.01        7.94      8.75 o 
   8   5   1        0.16        0.00      7.38 o 
   9   5   1        7.69       20.20     11.99 o 
  -9   6   1        2.39        0.00     10.59 o 
  -8   6   1        6.80       15.29      9.75 o 
  -7   6   1        0.11        0.00      6.36 o 
  -6   6   1      324.04      308.68     16.17 o 
  -5   6   1       63.27       79.69      6.91 o 
  -4   6   1        4.62        6.04      2.52 o 
  -3   6   1      510.99      494.15     46.73 o 
  -2   6   1     1873.62     1757.71     69.71 o 
  -1   6   1     2692.02     2752.37     87.60 o 
   0   6   1      135.65      123.14      5.56 o 
   1   6   1        2.38        3.75      3.12 o 
   2   6   1       94.16       96.40      7.62 o 
   3   6   1      100.16      109.58      8.43 o 
   4   6   1       26.25       24.36      3.72 o 
   5   6   1        0.08        2.97      4.21 o 
   6   6   1       16.72       26.34      9.26 o 
   7   6   1        0.39        2.84      7.63 o 
   8   6   1        0.54       12.75     10.05 o 
   9   6   1        9.36       16.80     18.48 o 
  -9   7   1        8.15       20.99     11.42 o 
  -8   7   1        0.06        3.24      7.89 o 
  -7   7   1       54.95       48.35     15.96 o 
  -6   7   1        8.83       11.21      5.40 o 
  -5   7   1      849.59      843.33     35.21 o 
  -4   7   1       30.96       43.69      5.77 o 
  -3   7   1      552.54      497.42     14.79 o 
  -2   7   1     3471.57     3467.96    149.02 o 
  -1   7   1       46.29       52.43      4.98 o 
   0   7   1       98.69      102.93      5.57 o 
   1   7   1      794.23      740.27     82.81 o 
   2   7   1     2739.20     2761.46    145.12 o 
   3   7   1      154.03      139.13      6.26 o 
   4   7   1       27.95       27.55      5.88 o 
   5   7   1       50.19       53.65      8.61 o 
   6   7   1       77.35       87.63     15.07 o 
   7   7   1        6.46       10.82      8.48 o 
   8   7   1        8.81       18.50     11.59 o 
   9   7   1       14.51       31.50     14.26 o 
  -9   8   1        5.16       16.88     15.72 o 
  -8   8   1        6.25        0.00      8.32 o 
  -7   8   1       58.75       50.73     13.23 o 
  -6   8   1       48.82       33.82      7.55 o 
  -5   8   1      279.10      268.95     15.69 o 
  -4   8   1       64.39       61.87     17.85 o 
  -3   8   1      145.99      170.82      8.54 o 
  -2   8   1       43.86       42.38      5.01 o 
  -1   8   1      275.73      250.87      9.33 o 
   0   8   1      501.31      527.05     24.62 o 
   1   8   1      355.98      319.29     17.85 o 
   2   8   1      337.42      379.48     20.40 o 
   3   8   1        7.44       17.22      4.96 o 
   4   8   1        2.01        0.99      3.27 o 
   5   8   1      225.30      210.58     20.88 o 
   6   8   1        0.06        2.62      5.63 o 
   7   8   1       13.62       31.99     11.20 o 
   8   8   1       60.08       55.00     15.86 o 
   9   8   1        2.82        0.00      9.84 o 
  -9   9   1       10.17       12.77     17.99 o 
  -8   9   1        0.06        0.00      7.33 o 
  -7   9   1        2.72        0.00      6.91 o 
  -6   9   1        0.59        4.07      6.72 o 
  -5   9   1      169.34      187.10     14.89 o 
  -4   9   1       37.10       10.11      9.68 o 
  -3   9   1      128.67      152.43      8.85 o 
  -2   9   1       14.76       18.97      3.71 o 
  -1   9   1       11.41       12.18      3.17 o 
   0   9   1      484.44      479.62     15.18 o 
   1   9   1      575.51      512.10     25.57 o 
   2   9   1       16.35       15.64      4.32 o 
   3   9   1       47.39       30.91      6.31 o 
   4   9   1      233.64      224.73     20.95 o 
   5   9   1        8.13       19.62      8.17 o 
   6   9   1       27.41       16.24      9.07 o 
   7   9   1        3.22       17.90      9.36 o 
   8   9   1        0.85        4.64     10.34 o 
  -9  10   1        2.19        0.00     12.87 o 
  -8  10   1        9.90        9.77      8.60 o 
  -7  10   1       38.23       38.47     12.35 o 
  -6  10   1       40.05       44.49     11.71 o 
  -5  10   1      177.04      164.41     15.38 o 
  -4  10   1        3.69        4.73      4.02 o 
  -3  10   1       33.57       24.13      6.27 o 
  -2  10   1     1289.92     1345.26     47.85 o 
  -1  10   1      213.58      191.66      9.22 o 
   0  10   1       96.24       92.17      7.13 o 
   1  10   1      156.60      132.79     10.79 o 
   2  10   1       61.83       35.81     14.62 o 
   3  10   1       46.45       45.14      7.91 o 
   4  10   1       12.53       10.15      4.79 o 
   5  10   1        3.41        0.00      5.85 o 
   6  10   1       10.10       17.29      8.63 o 
   7  10   1        0.74        7.54      8.75 o 
   8  10   1        5.32        4.74      9.84 o 
  -8  11   1        0.77        0.46      7.56 o 
  -7  11   1       59.27       70.64     15.90 o 
  -6  11   1        0.00       10.18      8.03 o 
  -5  11   1        3.81        5.65      5.39 o 
  -4  11   1        3.67        8.02      4.82 o 
  -3  11   1        0.17        4.07      4.07 o 
  -2  11   1       18.21       25.07      6.46 o 
  -1  11   1      228.07      206.66     10.05 o 
   0  11   1      117.29      123.66      8.15 o 
   1  11   1       12.88       20.62      5.76 o 
   2  11   1        4.00        8.67      4.45 o 
   3  11   1       65.70       80.19     10.72 o 
   4  11   1        0.71        0.00      3.88 o 
   5  11   1        7.85        7.51      6.93 o 
   6  11   1       19.17       39.13     12.01 o 
   7  11   1        2.04        2.07      7.30 o 
   8  11   1        0.03        0.00      7.81 o 
  -8  12   1        6.01       10.61      8.93 o 
  -7  12   1       37.90       47.43     14.05 o 
  -6  12   1       15.91       21.54     10.05 o 
  -5  12   1       95.52       83.10     12.74 o 
  -4  12   1       31.49       37.38      8.55 o 
  -3  12   1       50.84       57.41      9.70 o 
  -2  12   1      181.12      164.78     13.76 o 
  -1  12   1       35.47       35.97      6.05 o 
   0  12   1        0.76        4.95      4.17 o 
   1  12   1       11.57        9.27      5.19 o 
   2  12   1       27.76       22.21      6.82 o 
   3  12   1       25.54       25.85      6.86 o 
   4  12   1       37.33       35.99      8.59 o 
   5  12   1      229.52      213.20     24.49 o 
   6  12   1        0.00        1.92      7.45 o 
   7  12   1        3.45        0.90      8.07 o 
   8  12   1        1.48        4.21     11.17 o 
  -8  13   1        0.32        0.00      8.65 o 
  -7  13   1       16.39       20.38     10.55 o 
  -6  13   1        5.34        6.30      7.85 o 
  -5  13   1        1.90        4.11      5.76 o 
  -4  13   1        9.38       12.05      6.56 o 
  -3  13   1        0.93        3.25      4.53 o 
  -2  13   1       90.92       88.13     11.89 o 
  -1  13   1       26.75       41.71      8.27 o 
   0  13   1       59.92       66.24      9.99 o 
   1  13   1       19.72       17.59      6.37 o 
   2  13   1        5.61        5.96      5.14 o 
   3  13   1        0.09        6.31      5.41 o 
   4  13   1       66.22       87.71     16.12 o 
   5  13   1        4.78        4.43      6.68 o 
   6  13   1       37.00       30.83     11.26 o 
   7  13   1        3.06        3.38      7.76 o 
  -7  14   1        0.02        6.89      8.63 o 
  -6  14   1        3.98        6.62      8.30 o 
  -5  14   1       33.19       21.48     17.97 o 
  -4  14   1       20.77       33.73      8.46 o 
  -3  14   1       28.00       26.17      7.70 o 
  -2  14   1       16.14       31.60      8.60 o 
  -1  14   1        9.49       13.85      8.22 o 
   0  14   1       24.49       26.98     10.34 o 
   1  14   1       60.80       84.50     12.47 o 
   2  14   1       24.61       36.16      8.71 o 
   3  14   1      186.15      117.18     74.63 o 
   4  14   1       27.01       24.59      9.76 o 
   5  14   1      146.49      139.58     21.58 o 
   6  14   1        5.46       18.44      8.93 o 
   7  14   1        0.07        0.00      7.71 o 
  -7  15   1        4.30        3.08      8.43 o 
  -6  15   1        9.91       20.81     10.61 o 
  -5  15   1        3.80        8.75      7.25 o 
  -4  15   1        3.78        4.24      6.20 o 
  -3  15   1       26.14       26.11      8.29 o 
  -2  15   1       67.53       67.00     15.12 o 
  -1  15   1       29.64       19.54      9.09 o 
   0  15   1      124.25      113.23     18.50 o 
   1  15   1        2.94        3.81      7.13 o 
   2  15   1      237.41      206.31     18.42 o 
   3  15   1        6.70        4.29      5.53 o 
   4  15   1       39.31       39.78     11.77 o 
   5  15   1        5.34       10.27      9.79 o 
   6  15   1        0.62        2.46      8.34 o 
  -6  16   1        0.18       12.87      9.80 o 
  -5  16   1        0.15        6.12      8.11 o 
  -4  16   1        0.60        3.07      6.81 o 
  -3  16   1        1.01        0.00      7.37 o 
  -2  16   1        3.54        9.95      9.12 o 
  -1  16   1        2.31        7.91      8.46 o 
   0  16   1        0.84        5.62      7.80 o 
   1  16   1        2.85       15.23     10.24 o 
   2  16   1        0.33        7.74      7.78 o 
   3  16   1        2.16        6.04      6.97 o 
   4  16   1        0.52        6.44      8.02 o 
   5  16   1        9.12        8.68     10.00 o 
   6  16   1        3.52       15.35     10.11 o 
  -6  17   1        6.31       21.89     11.48 o 
  -5  17   1        5.75        6.77      9.36 o 
  -4  17   1        4.09        3.28      9.22 o 
  -3  17   1        4.16        4.04      9.24 o 
  -2  17   1        0.19        8.96      9.78 o 
  -1  17   1        3.11        5.41      8.95 o 
   0  17   1        8.21       16.28      9.69 o 
   1  17   1        9.11       14.30      9.43 o 
   2  17   1       12.15        8.19      7.98 o 
   3  17   1        0.44        4.82      8.48 o 
   4  17   1        2.27        9.19      8.90 o 
   5  17   1        8.02       13.83      9.68 o 
  -5  18   1        0.64        4.06     10.93 o 
  -4  18   1        5.22        8.78     10.52 o 
  -3  18   1        3.56        0.00      8.67 o 
  -2  18   1        5.53        1.67      8.70 o 
  -1  18   1       14.58       24.91     11.60 o 
   0  18   1        1.84        5.97      9.09 o 
   1  18   1        0.05        0.65      8.84 o 
   2  18   1        5.97        6.40      8.67 o 
   3  18   1       67.30       86.60     19.44 o 
   4  18   1       10.38        5.56     11.90 o 
  -4  19   1        2.33        3.33      9.53 o 
  -3  19   1        2.47        2.34     10.55 o 
  -2  19   1       10.18       10.81     11.54 o 
  -1  19   1       11.59        6.64      9.89 o 
   0  19   1        2.29        3.29     10.81 o 
   1  19   1        2.07        1.35      9.94 o 
   2  19   1        3.67        2.71      9.74 o 
   3  19   1        0.12        1.55     11.75 o 
   4  19   1        0.54        1.40     11.51 o 
  -3  20   1        0.00        4.08     11.09 o 
  -2  20   1        3.42       24.53     14.05 o 
  -1  20   1        0.24        0.00      8.74 o 
   0  20   1        2.37        0.00     10.25 o 
   1  20   1        4.46        0.49     10.51 o 
   2  20   1        0.00        0.00     10.69 o 
 -10   0   2        2.82        6.87     14.17 o 
  -8   0   2      138.07      126.48     27.76 o 
  -6   0   2        0.91        0.58      5.27 o 
  -4   0   2        2.37        8.42      5.27 o 
   0   0   2     1094.27     1086.49     29.34 o 
   2   0   2     3011.94     2901.32    107.03 o 
   4   0   2     1488.20     1550.07     65.40 o 
   6   0   2       46.99       31.08      9.66 o 
   8   0   2        1.06        0.81      8.05 o 
 -10   1   2        7.87        5.87     18.14 o 
  -9   1   2        1.28        0.00      8.12 o 
  -8   1   2        6.28        4.37      7.96 o 
  -7   1   2      130.38      118.54     17.30 o 
  -6   1   2      179.26      191.62     12.88 o 
  -5   1   2      770.68      796.03     29.01 o 
  -4   1   2      469.97      428.77     19.12 o 
  -3   1   2      205.09      211.12     11.81 o 
  -2   1   2        0.60        0.78      1.56 o 
  -1   1   2     1321.58     1447.78     25.35 o 
   0   1   2      124.76       86.04     22.32 o 
   1   1   2       75.68       84.85      5.93 o 
   2   1   2     2951.80     2820.67     94.82 o 
   3   1   2       16.08       17.12      3.13 o 
   4   1   2        0.13        4.10      1.93 o 
   5   1   2      270.14      254.50     26.26 o 
   6   1   2        5.88        7.12      4.15 o 
   7   1   2        3.07       10.93      5.70 o 
   8   1   2       45.96       38.41      9.13 o 
   9   1   2        2.15        0.00      9.71 o 
 -10   2   2        0.77       17.75     19.15 o 
  -9   2   2      156.90      161.33     23.45 o 
  -8   2   2        0.53        9.28      6.69 o 
  -7   2   2      159.98      161.24     19.42 o 
  -6   2   2       35.05       55.54      8.56 o 
  -5   2   2       34.12       43.97      6.46 o 
  -4   2   2      285.69      211.39     13.43 o 
  -3   2   2      226.56      230.67     11.56 o 
  -2   2   2     5143.82     5020.62    222.20 o 
  -1   2   2     4741.01     4857.54     87.90 o 
   0   2   2       27.37       27.67      6.38 o 
   1   2   2     1409.73     1409.16     24.33 o 
   2   2   2       42.95       43.06      3.82 o 
   3   2   2      455.77      496.21     17.40 o 
   4   2   2       28.81       22.64      3.81 o 
   5   2   2       11.69       10.45      3.55 o 
   6   2   2       23.94       13.41      5.13 o 
   7   2   2       14.76        8.86      5.24 o 
   8   2   2        6.64       14.87     10.33 o 
   9   2   2       16.41       17.05     11.80 o 
 -10   3   2        6.85        3.68     16.54 o 
  -9   3   2       14.06       29.15     11.78 o 
  -8   3   2        1.70        6.15      8.30 o 
  -7   3   2      134.34      130.80     21.77 o 
  -6   3   2       48.07       50.39     10.65 o 
  -5   3   2      784.17      630.24    121.91 o 
  -4   3   2     1100.21     1170.83     17.21 o 
  -3   3   2     2090.89     2139.95     55.05 o 
  -2   3   2      835.96      836.44     40.16 o 
  -1   3   2      211.39      220.69      6.07 o 
   0   3   2     1070.48     1045.48     57.90 o 
   1   3   2      880.74      781.82     15.76 o 
   2   3   2     1841.22     1928.14     52.44 o 
   3   3   2       64.80       67.11      5.38 o 
   4   3   2      208.05      174.87     11.11 o 
   5   3   2      167.43      181.32     15.86 o 
   6   3   2       57.45       62.23      9.00 o 
   7   3   2       72.57       88.90     13.49 o 
   8   3   2        1.10       11.37      8.95 o 
   9   3   2        0.10        7.46     11.39 o 
 -10   4   2        0.07        0.58     17.36 o 
  -9   4   2       35.16       38.98     13.09 o 
  -8   4   2       37.67       32.76     11.23 o 
  -7   4   2      250.16      192.98     34.34 o 
  -6   4   2      163.18      161.13     15.84 o 
  -5   4   2      870.80      722.74    148.83 o 
  -4   4   2       30.68       33.75      3.94 o 
  -3   4   2      249.66      210.56     10.57 o 
  -2   4   2       60.94       72.36      6.04 o 
  -1   4   2        2.43        4.60      1.67 o 
   0   4   2        8.36        5.83      1.53 o 
   1   4   2      155.43      172.51      5.35 o 
   2   4   2      171.61      187.68      8.34 o 
   3   4   2      207.28      229.84      8.09 o 
   4   4   2       16.79       26.76      4.25 o 
   5   4   2        5.58        4.23      3.15 o 
   6   4   2       39.61       61.53      8.87 o 
   7   4   2        4.14        8.90      6.83 o 
   8   4   2      101.33      101.25     19.49 o 
   9   4   2        8.48       11.35     10.21 o 
 -10   5   2       16.59       34.82     20.51 o 
  -9   5   2       14.22        2.13     13.59 o 
  -8   5   2        3.95        2.88      7.64 o 
  -7   5   2        9.74       18.21      5.90 o 
  -6   5   2       86.49      104.27      9.97 o 
  -5   5   2      222.32      150.13     57.83 o 
  -4   5   2     3943.26     4105.96    123.94 o 
  -3   5   2     2677.87     2880.72    152.13 o 
  -2   5   2       34.89       45.88      4.84 o 
  -1   5   2     3711.69     3659.94    121.03 o 
   0   5   2      453.20      497.53      9.48 o 
   1   5   2      278.34      272.51     10.20 o 
   2   5   2      738.76      699.00     26.63 o 
   3   5   2        9.72       10.86      2.32 o 
   4   5   2       87.20       92.89      5.62 o 
   5   5   2        0.01        0.43      2.92 o 
   6   5   2       96.53       98.22     12.76 o 
   7   5   2      198.32      195.90     24.45 o 
   8   5   2        0.51       10.87     10.01 o 
   9   5   2        4.46        3.81     10.38 o 
 -10   6   2       19.76       21.57     21.57 o 
  -9   6   2        6.75        5.47     15.33 o 
  -8   6   2        7.57        9.05     10.71 o 
  -7   6   2        1.85        8.78      7.04 o 
  -6   6   2       42.54       50.52      6.55 o 
  -5   6   2      196.18      167.66     37.61 o 
  -4   6   2      123.73      125.66      9.00 o 
  -3   6   2        0.01        2.45      2.44 o 
  -2   6   2      669.15      595.49     19.68 o 
  -1   6   2     1041.96      971.96     17.10 o 
   0   6   2      186.08      179.50      6.80 o 
   1   6   2       16.36        7.61      2.76 o 
   2   6   2       67.86       75.26      7.25 o 
   3   6   2      210.12      224.11      8.56 o 
   4   6   2        5.96        9.80      4.36 o 
   5   6   2      100.55       93.95      9.84 o 
   6   6   2      102.84       96.20     11.03 o 
   7   6   2        1.62        4.71     11.15 o 
   8   6   2       26.52       42.43     14.34 o 
   9   6   2        0.04        9.86     10.65 o 
  -9   7   2        0.52        0.00     12.43 o 
  -8   7   2       21.03       21.98     10.56 o 
  -7   7   2        0.04        2.02      5.05 o 
  -6   7   2        1.70        1.90      3.37 o 
  -5   7   2      177.83      163.04     27.18 o 
  -4   7   2       20.28       28.49      5.12 o 
  -3   7   2     1312.24     1251.46     44.45 o 
  -2   7   2     1512.38     1379.03     47.98 o 
  -1   7   2     2998.58     2915.16     64.09 o 
   0   7   2        0.78        6.17      2.30 o 
   1   7   2        4.20        2.94      2.55 o 
   2   7   2       76.78       77.96      8.04 o 
   3   7   2       54.41       57.05      7.32 o 
   4   7   2        0.51        2.92      3.98 o 
   5   7   2        3.72        6.14      5.27 o 
   6   7   2        0.45        7.22      6.40 o 
   7   7   2       31.42       20.10     11.39 o 
   8   7   2       15.91       26.78     13.13 o 
   9   7   2        0.17        8.22     12.58 o 
  -9   8   2        0.25        5.56     10.37 o 
  -8   8   2       32.86       39.16     13.04 o 
  -7   8   2       36.84       43.23     12.73 o 
  -6   8   2        6.95        6.75      4.76 o 
  -5   8   2      189.71      161.02     11.20 o 
  -4   8   2        1.51        4.55      3.17 o 
  -3   8   2      366.80      339.47     15.72 o 
  -2   8   2       97.12      101.34      7.47 o 
  -1   8   2       35.77       38.26      4.92 o 
   0   8   2       62.19       68.63      5.78 o 
   1   8   2      312.77      266.73     27.54 o 
   2   8   2      614.48      560.72     27.78 o 
   3   8   2       26.46       33.05      6.28 o 
   4   8   2      143.09      143.01     16.90 o 
   5   8   2        4.90       20.68      8.41 o 
   6   8   2       13.26       12.02      7.27 o 
   7   8   2       25.26       19.00     10.14 o 
   8   8   2        0.33        3.31      9.55 o 
  -9   9   2        0.85        4.55      9.49 o 
  -8   9   2       42.30       40.06     12.55 o 
  -7   9   2       20.29       20.08      9.32 o 
  -6   9   2       18.24       14.45      6.50 o 
  -5   9   2       14.01       14.96      5.61 o 
  -4   9   2      793.78      735.13     27.27 o 
  -3   9   2      312.17      326.41     16.15 o 
  -2   9   2      409.41      348.82     15.04 o 
  -1   9   2      672.44      673.86     19.99 o 
   0   9   2      170.34      171.43      8.22 o 
   1   9   2       47.96       24.29     29.78 o 
   2   9   2       30.02       28.46      6.29 o 
   3   9   2      102.94      117.02     11.29 o 
   4   9   2      122.26      124.23     16.90 o 
   5   9   2       26.91       39.25     10.97 o 
   6   9   2        4.79        6.74      6.78 o 
   7   9   2        1.11       10.24     11.12 o 
   8   9   2       15.80       30.13     13.63 o 
  -9  10   2        1.45       13.52      9.85 o 
  -8  10   2        1.44        0.00      7.03 o 
  -7  10   2       15.15       20.39      9.59 o 
  -6  10   2       16.90       11.57      6.81 o 
  -5  10   2       70.53       60.90     10.48 o 
  -4  10   2      115.53      120.32     13.11 o 
  -3  10   2        4.53        7.10      3.58 o 
  -2  10   2       12.27       13.31      3.97 o 
  -1  10   2      590.15      584.14     24.41 o 
   0  10   2      480.80      470.99     13.68 o 
   1  10   2        8.57       14.72      4.81 o 
   2  10   2       39.27       46.07      8.03 o 
   3  10   2        1.54        4.33      3.94 o 
   4  10   2       46.17       43.19     10.89 o 
   5  10   2       15.07       13.66      8.71 o 
   6  10   2       10.24       11.55      8.71 o 
   7  10   2       14.65       33.39     11.69 o 
   8  10   2        1.59        0.52      9.91 o 
  -8  11   2        8.23       10.40      9.47 o 
  -7  11   2       12.41       13.20      9.33 o 
  -6  11   2       68.19       29.97     14.79 o 
  -5  11   2       29.31       34.99      8.70 o 
  -4  11   2       12.62        3.64      4.82 o 
  -3  11   2       50.43       44.07      8.81 o 
  -2  11   2      125.20      135.54      9.69 o 
  -1  11   2      784.50      725.41     22.38 o 
   0  11   2      518.56      485.68     19.30 o 
   1  11   2       57.68       49.44      8.37 o 
   2  11   2        0.83        7.78      4.75 o 
   3  11   2      343.05      348.65     17.70 o 
   4  11   2       95.21      102.22     16.38 o 
   5  11   2        1.54        2.30      5.88 o 
   6  11   2        1.14        8.33      7.84 o 
   7  11   2        0.95        2.05      8.01 o 
   8  11   2        0.37        0.00      8.92 o 
  -8  12   2        0.15        4.33      8.18 o 
  -7  12   2       14.15       31.73     12.16 o 
  -6  12   2        0.40        3.74      5.89 o 
  -5  12   2       16.07       27.93      8.57 o 
  -4  12   2      298.29      252.67     17.59 o 
  -3  12   2       62.55       67.89     10.73 o 
  -2  12   2       15.96       19.02      6.21 o 
  -1  12   2        1.68        0.68      3.41 o 
   0  12   2      139.48      135.77     13.00 o 
   1  12   2       19.50       26.90      6.82 o 
   2  12   2        1.73        4.58      4.45 o 
   3  12   2       41.24       51.40      9.13 o 
   4  12   2        1.77        5.45      5.98 o 
   5  12   2       13.86       10.92      8.07 o 
   6  12   2        1.75        3.22      8.09 o 
   7  12   2        0.29        3.60      9.28 o 
  -8  13   2        0.45        0.00      8.09 o 
  -7  13   2        3.45        3.31      9.19 o 
  -6  13   2       20.71       22.70      8.04 o 
  -5  13   2        1.75        3.57      5.96 o 
  -4  13   2      146.24      138.38     15.65 o 
  -3  13   2       53.15       58.52     11.48 o 
  -2  13   2        3.83        1.41      4.85 o 
  -1  13   2       23.15       18.25      8.44 o 
   0  13   2       50.06       54.17      9.15 o 
   1  13   2        2.13        7.04      5.43 o 
   2  13   2       61.07       35.82     18.71 o 
   3  13   2        3.84        3.43      5.13 o 
   4  13   2       42.56       58.42     14.12 o 
   5  13   2        3.72       18.16      9.40 o 
   6  13   2        2.64        0.00     13.06 o 
   7  13   2        0.59        0.00      9.82 o 
  -7  14   2        0.24        8.79      7.85 o 
  -6  14   2        5.22       14.24      8.91 o 
  -5  14   2       10.23        6.19      6.63 o 
  -4  14   2       46.85       44.93     10.15 o 
  -3  14   2      102.74      106.71     14.07 o 
  -2  14   2       10.93        7.49      7.19 o 
  -1  14   2       49.60       48.83     12.43 o 
   0  14   2        5.37       15.72      6.77 o 
   1  14   2        0.02        1.32      5.15 o 
   2  14   2        2.15        0.45      5.05 o 
   3  14   2       16.76       21.13     12.54 o 
   4  14   2       47.27       52.84     13.58 o 
   5  14   2        2.40        2.23      8.81 o 
   6  14   2        0.32       10.93      8.78 o 
  -7  15   2        0.25        5.60      8.66 o 
  -6  15   2       16.86       22.21     11.28 o 
  -5  15   2        1.18        0.00      5.88 o 
  -4  15   2       11.22        9.35      6.53 o 
  -3  15   2       10.43       13.95     10.24 o 
  -2  15   2       20.02       13.55      9.62 o 
  -1  15   2       58.01       56.48     14.29 o 
   0  15   2       24.84       19.30     10.37 o 
   1  15   2      242.60      228.54     17.05 o 
   2  15   2       76.84      101.63     13.90 o 
   3  15   2      278.96      258.41     27.00 o 
   4  15   2       44.45       52.03     13.63 o 
   5  15   2        0.29        2.77      8.27 o 
   6  15   2        0.13        3.02      7.95 o 
  -6  16   2        2.19        0.92      8.21 o 
  -5  16   2        2.48        6.24      7.45 o 
  -4  16   2        4.68        3.49      6.64 o 
  -3  16   2       20.13       20.01     10.37 o 
  -2  16   2       10.85        9.61      8.31 o 
  -1  16   2       37.23       41.20     12.59 o 
   0  16   2       63.92      115.48     19.51 o 
   1  16   2       27.15       36.91     12.42 o 
   2  16   2        9.00       22.52      8.46 o 
   3  16   2       66.77       51.82     14.86 o 
   4  16   2        4.08        7.73      8.83 o 
   5  16   2        8.51       24.30     11.61 o 
  -6  17   2       10.18        3.28      9.46 o 
  -5  17   2        2.52        0.00      7.66 o 
  -4  17   2        4.41       19.09     11.71 o 
  -3  17   2        1.75        5.11      9.78 o 
  -2  17   2        1.40       10.62      9.46 o 
  -1  17   2        1.33        6.41      8.63 o 
   0  17   2        0.57        1.91      7.80 o 
   1  17   2       98.91       78.97     16.62 o 
   2  17   2      100.41       96.26     18.52 o 
   3  17   2       12.40       14.26      9.07 o 
   4  17   2        0.11        7.75      9.16 o 
   5  17   2        0.63        7.73      8.89 o 
  -5  18   2        1.92        0.00      8.87 o 
  -4  18   2        9.23       18.23     12.06 o 
  -3  18   2       14.71        9.88     11.29 o 
  -2  18   2       15.11       19.88     11.25 o 
  -1  18   2        1.52        1.78      8.92 o 
   0  18   2       12.27        7.50     10.05 o 
   1  18   2        0.13        3.64      9.75 o 
   2  18   2        2.25        0.86      7.69 o 
   3  18   2        0.96        0.00     13.11 o 
   4  18   2       20.92       28.16     12.24 o 
  -4  19   2        1.75       20.72     13.91 o 
  -3  19   2        0.10        3.07     11.47 o 
  -2  19   2        5.31        0.00     14.53 o 
  -1  19   2        0.04        0.00      8.37 o 
   0  19   2        0.11        8.00      9.09 o 
   1  19   2        9.49       19.35     12.44 o 
   2  19   2        0.01        3.87      9.65 o 
   3  19   2       18.49       26.55     16.15 o 
  -3  20   2        0.08       18.91     13.57 o 
  -2  20   2        0.39        7.67     11.98 o 
  -1  20   2        0.14        0.00     16.03 o 
   0  20   2        2.04        3.00     10.91 o 
   1  20   2        8.09       15.57     12.72 o 
   2  20   2        1.30       13.40     11.90 o 
  -9   0   3        7.86        9.96     12.62 o 
  -7   0   3       12.34       14.27     11.03 o 
  -5   0   3      112.57      145.97     21.28 o 
  -3   0   3     1237.28     1156.55     28.99 o 
  -1   0   3     1137.15     1080.82     96.61 o 
   1   0   3     1412.03     1457.98     19.23 o 
   3   0   3     3175.90     3488.18    131.92 o 
   5   0   3       13.26       13.29      6.43 o 
   7   0   3       67.68       79.60     15.82 o 
 -10   1   3        3.43        0.00      9.92 o 
  -9   1   3      199.60      192.74     25.55 o 
  -8   1   3       50.90       43.93     12.91 o 
  -7   1   3        0.53        0.00      5.16 o 
  -6   1   3       16.53       18.52      7.02 o 
  -5   1   3        7.57        4.01      4.05 o 
  -4   1   3       80.49       68.68     14.03 o 
  -3   1   3      778.22      782.61     25.33 o 
  -2   1   3        2.28        4.57      1.89 o 
  -1   1   3     1477.82     1300.84     31.57 o 
   0   1   3     3432.24     3722.92     48.60 o 
   1   1   3      413.35      288.28     77.71 o 
   2   1   3        8.71        8.62      3.48 o 
   3   1   3      640.04      483.09     90.40 o 
   4   1   3      149.80      138.07     31.28 o 
   5   1   3       72.61       57.55     20.14 o 
   6   1   3       18.91       14.91      5.67 o 
   7   1   3       39.02       41.42      9.63 o 
   8   1   3       75.04       66.56     13.04 o 
   9   1   3        0.20        8.80     11.86 o 
 -10   2   3        0.03        4.95     10.67 o 
  -9   2   3       13.57       11.50      9.94 o 
  -8   2   3      147.02      181.80     22.31 o 
  -7   2   3       30.95       30.56     10.19 o 
  -6   2   3      252.48      259.37     19.09 o 
  -5   2   3      186.62      166.00     20.17 o 
  -4   2   3       26.66       26.57      4.62 o 
  -3   2   3       30.48       30.20      4.34 o 
  -2   2   3       31.16       28.10      3.81 o 
  -1   2   3       88.60      110.31      5.15 o 
   0   2   3     1651.99     1659.14     20.37 o 
   1   2   3       17.77       18.91      2.68 o 
   2   2   3      121.77      126.94      5.82 o 
   3   2   3      656.82      728.38     25.20 o 
   4   2   3      313.32      309.26     26.16 o 
   5   2   3        5.15        2.97      3.59 o 
   6   2   3       22.49       19.95      5.71 o 
   7   2   3       15.18        7.12      6.09 o 
   8   2   3        2.51        1.85      7.68 o 
   9   2   3       26.58       45.19     15.40 o 
 -10   3   3        5.57        0.00     15.72 o 
  -9   3   3        5.14       18.86     14.95 o 
  -8   3   3       66.59       64.09     21.14 o 
  -7   3   3       37.31       35.12     15.67 o 
  -6   3   3       52.10       54.06      8.96 o 
  -5   3   3      135.15      125.56      8.52 o 
  -4   3   3      360.54      356.25     12.76 o 
  -3   3   3      166.08      159.86      9.20 o 
  -2   3   3      547.28      507.88     18.09 o 
  -1   3   3      215.89      205.17      8.08 o 
   0   3   3     2263.13     2467.49     90.65 o 
   1   3   3      139.26      137.48      4.66 o 
   2   3   3      489.44      482.18     13.72 o 
   3   3   3       71.05       85.35      6.34 o 
   4   3   3      233.82      237.75     12.13 o 
   5   3   3       91.06       92.95      9.95 o 
   6   3   3       29.91       45.18      7.88 o 
   7   3   3       77.28       80.20     13.38 o 
   8   3   3      182.72      207.17     26.89 o 
   9   3   3        0.52        8.95     11.65 o 
 -10   4   3       53.07       43.14     22.54 o 
  -9   4   3       16.11       25.00      9.14 o 
  -8   4   3       32.57       38.27      9.74 o 
  -7   4   3       16.88       19.35      6.59 o 
  -6   4   3      167.61      150.40     13.85 o 
  -5   4   3      159.34      162.30     10.31 o 
  -4   4   3      249.06      259.90     16.24 o 
  -3   4   3     2696.92     2697.58    104.45 o 
  -2   4   3       36.32       50.66      3.60 o 
  -1   4   3      151.25      129.44      8.86 o 
   0   4   3      285.56      268.51      8.22 o 
   1   4   3      154.30      138.74      7.92 o 
   2   4   3     1435.44     1442.66     42.80 o 
   3   4   3       62.03       60.82      5.58 o 
   4   4   3       49.17       47.75      5.57 o 
   5   4   3        0.71        0.00      3.42 o 
   6   4   3       49.75       71.95     11.72 o 
   7   4   3       24.11       13.69      9.87 o 
   8   4   3        0.29        6.88     12.02 o 
   9   4   3       22.91       25.88     13.56 o 
 -10   5   3        0.19        0.00     14.41 o 
  -9   5   3       68.72       60.75     15.49 o 
  -8   5   3        5.41        0.68      6.19 o 
  -7   5   3       39.26       28.39      7.45 o 
  -6   5   3       82.12       83.95      9.30 o 
  -5   5   3       32.43       31.62      5.63 o 
  -4   5   3      123.89      104.72     10.17 o 
  -3   5   3      148.86      177.96     13.11 o 
  -2   5   3      239.96      243.41      7.32 o 
  -1   5   3      595.71      617.56     10.63 o 
   0   5   3     2547.13     2490.25     63.14 o 
   1   5   3     1266.88     1324.61     36.14 o 
   2   5   3      125.47      128.10      5.21 o 
   3   5   3        0.29        2.34      1.66 o 
   4   5   3        8.88       14.72      3.72 o 
   5   5   3       34.35       36.01      6.96 o 
   6   5   3        4.73        8.24      6.57 o 
   7   5   3       87.53       84.94     17.57 o 
   8   5   3       20.88       27.90     13.24 o 
 -10   6   3       37.57       21.23     21.86 o 
  -9   6   3        5.41        9.95     10.05 o 
  -8   6   3       20.59       20.42      9.77 o 
  -7   6   3       39.27       57.60      9.07 o 
  -6   6   3       54.63       50.92      8.82 o 
  -5   6   3      447.51      425.33     34.27 o 
  -4   6   3        0.88        6.05      3.67 o 
  -3   6   3       36.34       40.86      5.68 o 
  -2   6   3      270.36      261.81      7.71 o 
  -1   6   3        1.10        3.89      1.76 o 
   0   6   3      220.22      218.17     21.10 o 
   1   6   3      119.10      125.87      5.73 o 
   2   6   3      444.66      419.10     19.81 o 
   3   6   3      221.40      231.49      8.10 o 
   4   6   3       19.94       28.65      6.03 o 
   5   6   3      314.19      302.36     14.88 o 
   6   6   3      222.40      204.62     18.59 o 
   7   6   3        0.67        3.61      8.83 o 
   8   6   3        1.52       10.13      9.68 o 
  -9   7   3       21.32       40.27     14.19 o 
  -8   7   3        0.60        1.47      7.82 o 
  -7   7   3       53.78       28.49     19.63 o 
  -6   7   3      145.17      153.60     12.58 o 
  -5   7   3        1.35        7.28      3.65 o 
  -4   7   3       22.09       21.23      4.74 o 
  -3   7   3       17.11       37.47      5.43 o 
  -2   7   3      155.55      159.80      6.61 o 
  -1   7   3        8.01       10.30      2.84 o 
   0   7   3      404.58      407.72     20.70 o 
   1   7   3       15.86       17.35      2.62 o 
   2   7   3      620.51      645.69     34.42 o 
   3   7   3       35.16       43.80      5.73 o 
   4   7   3       50.95       47.62      7.63 o 
   5   7   3       14.81       16.25      5.81 o 
   6   7   3       16.56       17.64     14.01 o 
   7   7   3       18.58       12.46     10.99 o 
   8   7   3       15.42       28.52     12.49 o 
  -9   8   3       35.85       53.87     15.72 o 
  -8   8   3        1.23        6.27      8.31 o 
  -7   8   3       18.32       12.52      6.70 o 
  -6   8   3       68.53       65.17     10.99 o 
  -5   8   3        1.80        4.53      3.44 o 
  -4   8   3       23.48       22.87      4.96 o 
  -3   8   3     2746.90     2700.64     95.46 o 
  -2   8   3       88.30       82.03      7.51 o 
  -1   8   3      248.17      233.75      9.87 o 
   0   8   3       25.37       27.26      3.27 o 
   1   8   3       91.33       84.50      8.80 o 
   2   8   3      305.06      287.09     17.11 o 
   3   8   3       59.32       63.35     11.97 o 
   4   8   3       66.56       60.40     10.46 o 
   5   8   3      390.20      387.13     17.79 o 
   6   8   3        0.45        9.19      8.24 o 
   7   8   3       10.47       16.08     11.04 o 
   8   8   3        0.00        0.00      9.57 o 
  -9   9   3        7.91       13.66      8.90 o 
  -8   9   3       31.00       34.55     12.18 o 
  -7   9   3      160.04       71.36     52.12 o 
  -6   9   3        5.14       13.20      6.22 o 
  -5   9   3        4.31        5.40      4.81 o 
  -4   9   3      135.48      133.17     10.31 o 
  -3   9   3        0.08        3.38      3.23 o 
  -2   9   3      589.35      578.51     16.94 o 
  -1   9   3      152.19      162.35      8.94 o 
   0   9   3       52.24       62.05      4.67 o 
   1   9   3      618.22      627.74     20.89 o 
   2   9   3      768.99      769.86     43.77 o 
   3   9   3       76.54       77.02     17.87 o 
   4   9   3       16.09        6.42      5.59 o 
   5   9   3        0.10        0.00      4.86 o 
   6   9   3        1.24        7.25      8.71 o 
   7   9   3        2.67        9.95      9.86 o 
   8   9   3        0.94        6.65     15.45 o 
  -9  10   3        7.17        0.00      7.86 o 
  -8  10   3        1.74       14.43      8.50 o 
  -7  10   3        0.16        2.02      6.10 o 
  -6  10   3        4.63        0.19      5.33 o 
  -5  10   3        0.71        3.24      5.05 o 
  -4  10   3      186.19      171.63     11.75 o 
  -3  10   3      196.42      188.88     11.48 o 
  -2  10   3       48.54       60.78      7.10 o 
  -1  10   3        2.45        5.78      3.09 o 
   0  10   3       24.80       30.38      6.19 o 
   1  10   3        8.60       11.41      5.04 o 
   2  10   3       41.96       45.18      7.85 o 
   3  10   3       10.98       10.14      6.14 o 
   4  10   3        7.22        7.46      6.27 o 
   5  10   3        5.92       10.12      6.47 o 
   6  10   3        8.48       32.31     12.04 o 
   7  10   3        1.34        7.37      9.71 o 
   8  10   3        8.47       14.32     10.82 o 
  -8  11   3        2.26        9.08     10.31 o 
  -7  11   3       25.67       13.17      7.97 o 
  -6  11   3       10.87       16.85      7.50 o 
  -5  11   3      152.33      168.76     17.04 o 
  -4  11   3        0.06        7.01      5.03 o 
  -3  11   3      692.87      637.06     20.98 o 
  -2  11   3        6.15       10.16      4.35 o 
  -1  11   3      211.60      211.13     10.71 o 
   0  11   3      439.52      443.67     19.24 o 
   1  11   3       39.92       37.49      7.24 o 
   2  11   3        1.09        1.87      3.62 o 
   3  11   3       40.27       43.03     11.39 o 
   4  11   3        9.74        8.29      7.11 o 
   5  11   3        6.97       13.73      8.17 o 
   6  11   3        1.96       13.00      9.29 o 
   7  11   3        2.52        7.45     11.22 o 
  -8  12   3       25.59       38.06     13.94 o 
  -7  12   3        7.60       11.19     11.63 o 
  -6  12   3       47.91       38.26     10.12 o 
  -5  12   3        0.66        0.83      5.16 o 
  -4  12   3      129.35      134.85     15.32 o 
  -3  12   3      150.09      179.50     16.18 o 
  -2  12   3       59.65       65.67      8.46 o 
  -1  12   3       16.13       24.28      6.73 o 
   0  12   3        3.05        6.47      4.55 o 
   1  12   3       33.90       16.77     11.78 o 
   2  12   3      179.73      192.90     14.90 o 
   3  12   3       86.95      120.43     19.54 o 
   4  12   3        1.93        4.84      6.85 o 
   5  12   3        0.02        8.77      7.84 o 
   6  12   3       10.50       13.01      7.87 o 
   7  12   3        1.76        2.10      8.93 o 
  -8  13   3        8.43        0.88      8.07 o 
  -7  13   3        3.12        7.20      8.19 o 
  -6  13   3        4.61        2.96      6.21 o 
  -5  13   3        1.01        1.68      5.27 o 
  -4  13   3        6.42        2.89      6.01 o 
  -3  13   3        3.43        2.97      5.27 o 
  -2  13   3      350.13      325.85     24.17 o 
  -1  13   3      267.86      249.76     16.61 o 
   0  13   3        1.11        0.00      4.89 o 
   1  13   3       61.66       63.76     10.45 o 
   2  13   3       42.59       40.45      8.31 o 
   3  13   3      159.49      190.84     22.78 o 
   4  13   3        2.15        0.00      6.47 o 
   5  13   3        0.66        7.08      8.05 o 
   6  13   3        5.86        7.34      8.24 o 
   7  13   3        7.73        4.28     14.03 o 
  -7  14   3        8.33       16.37     10.30 o 
  -6  14   3        5.54        0.00      6.21 o 
  -5  14   3       49.23       43.69     10.29 o 
  -4  14   3        1.24        0.00      5.23 o 
  -3  14   3       33.29       38.15      9.41 o 
  -2  14   3       49.03       48.64     13.23 o 
  -1  14   3       73.21       86.72     16.39 o 
   0  14   3      183.79      187.92     16.03 o 
   1  14   3       60.31       64.84     10.91 o 
   2  14   3       10.40        8.65      6.36 o 
   3  14   3       15.26       15.96      8.94 o 
   4  14   3       13.81       25.35     10.70 o 
   5  14   3       16.28       34.06     11.96 o 
   6  14   3        0.64        1.69      7.12 o 
  -7  15   3        0.81        8.14      8.68 o 
  -6  15   3       39.22       55.49     11.91 o 
  -5  15   3        8.07        8.40      7.64 o 
  -4  15   3        8.59       15.35      7.78 o 
  -3  15   3        6.60       12.47      9.53 o 
  -2  15   3        0.74        4.20      7.78 o 
  -1  15   3       97.65       93.98     17.75 o 
   0  15   3      338.23      282.87     18.92 o 
   1  15   3        1.08        4.06      5.76 o 
   2  15   3       11.87       14.00      6.92 o 
   3  15   3       42.45       43.34     12.41 o 
   4  15   3        0.16        1.13      7.23 o 
   5  15   3        3.10        3.84      8.57 o 
   6  15   3        5.54        9.34      8.82 o 
  -6  16   3       10.21       21.55      9.42 o 
  -5  16   3       11.70       14.93      8.52 o 
  -4  16   3       22.28       32.08     19.42 o 
  -3  16   3        4.87        0.29      7.90 o 
  -2  16   3       12.59        2.11      7.73 o 
  -1  16   3        4.73        9.49      8.37 o 
   0  16   3       68.61       65.82     15.48 o 
   1  16   3      101.48      104.72     14.45 o 
   2  16   3       61.48       66.00     14.91 o 
   3  16   3        1.18       18.56     10.11 o 
   4  16   3       13.40       18.12     10.72 o 
   5  16   3       30.19       34.15     12.32 o 
  -6  17   3        5.32        8.11      8.61 o 
  -5  17   3       30.67       23.76     11.90 o 
  -4  17   3       27.48       20.71     11.82 o 
  -3  17   3        4.52        6.55      8.96 o 
  -2  17   3        3.05        6.73      9.10 o 
  -1  17   3        1.09        0.00      8.52 o 
   0  17   3        1.15        0.00      7.33 o 
   1  17   3       59.61       47.12     17.53 o 
   2  17   3       63.66       73.00     16.45 o 
   3  17   3        4.81        8.65      9.07 o 
   4  17   3        8.49       15.63      9.86 o 
  -5  18   3        0.07       12.68     10.82 o 
  -4  18   3        1.66        5.91     11.32 o 
  -3  18   3        0.34        0.00      9.17 o 
  -2  18   3       16.27       10.55     10.67 o 
  -1  18   3       15.81       19.99     12.00 o 
   0  18   3        0.13        9.28     10.26 o 
   1  18   3       15.14       17.05     10.89 o 
   2  18   3       23.58       18.72     14.75 o 
   3  18   3       17.21       32.24     14.68 o 
   4  18   3        8.49       12.63     10.63 o 
  -4  19   3       11.12       34.60     15.85 o 
  -3  19   3        0.06        5.31     11.78 o 
  -2  19   3        5.43       14.95     12.34 o 
  -1  19   3        0.24        0.00      8.92 o 
   0  19   3        2.19        0.58      9.49 o 
   1  19   3        0.00        1.49      8.66 o 
   2  19   3       57.02       40.24     19.25 o 
   3  19   3        2.59        0.00     11.66 o 
  -2  20   3        1.03        1.51     14.56 o 
  -1  20   3        0.62        1.91     12.27 o 
   0  20   3        0.02        0.00     10.91 o 
   1  20   3        3.26       18.71     11.43 o 
 -10   0   4        3.48        0.00     12.96 o 
  -8   0   4       61.91       63.12     21.19 o 
  -6   0   4      105.68       93.45     20.56 o 
  -4   0   4      222.02      225.70     15.21 o 
  -2   0   4     3696.10     4059.66     75.84 o 
   0   0   4        2.81       10.52      2.88 o 
   2   0   4      418.92      469.48     19.95 o 
   4   0   4      308.59      312.79     19.87 o 
   6   0   4       63.15       50.87     12.83 o 
   8   0   4       28.81       25.83     18.96 o 
 -10   1   4        4.22        9.82     14.90 o 
  -9   1   4        0.61        3.72     12.04 o 
  -8   1   4      117.65       89.41     17.50 o 
  -7   1   4        2.61        0.00      8.22 o 
  -6   1   4        4.46        4.47      4.25 o 
  -5   1   4       95.01       95.78     10.85 o 
  -4   1   4       61.59       71.00      7.65 o 
  -3   1   4       65.07       87.76      7.49 o 
  -2   1   4       46.00       49.73      6.27 o 
  -1   1   4     1791.27     1724.60     66.19 o 
   0   1   4        1.21        0.00      1.48 o 
   1   1   4     1120.70     1231.93     19.51 o 
   2   1   4     1138.88      905.69    205.35 o 
   3   1   4      166.52      112.25     28.96 o 
   4   1   4      194.77      129.04     57.89 o 
   5   1   4      130.37       50.57     30.37 o 
   6   1   4        3.26        6.35      5.34 o 
   7   1   4        2.55        0.00      5.66 o 
   8   1   4       96.76      112.88     17.36 o 
 -10   2   4        5.42        4.34      8.34 o 
  -9   2   4        0.56        3.80      7.14 o 
  -8   2   4        0.09        0.00      5.68 o 
  -7   2   4        7.85       14.71      6.40 o 
  -6   2   4       38.71       43.60      8.58 o 
  -5   2   4     1215.43     1155.77     30.01 o 
  -4   2   4      143.27      179.71     12.51 o 
  -3   2   4        9.32        5.65      2.52 o 
  -2   2   4        0.11        3.29      2.05 o 
  -1   2   4     1133.26     1137.01     18.74 o 
   0   2   4     2722.51     1946.57    541.46 o 
   1   2   4      803.26      851.30     22.12 o 
   2   2   4       41.85       39.56      4.39 o 
   3   2   4       32.56       30.41      4.33 o 
   4   2   4      171.20      174.86     11.25 o 
   5   2   4        0.36        2.35      3.98 o 
   6   2   4        0.76        0.00      4.93 o 
   7   2   4        0.64        8.23      7.36 o 
   8   2   4       14.60       23.15     10.55 o 
 -10   3   4        4.29        7.90      8.92 o 
  -9   3   4       17.59       11.40      8.23 o 
  -8   3   4       67.76       77.49     12.84 o 
  -7   3   4       33.19       40.78      8.97 o 
  -6   3   4       55.00       59.34      9.59 o 
  -5   3   4       69.83       96.63      9.40 o 
  -4   3   4      175.22      192.25     15.40 o 
  -3   3   4      542.28      561.64     15.71 o 
  -2   3   4     1621.24     1828.76     48.59 o 
  -1   3   4      486.84      582.08     22.05 o 
   0   3   4     1435.51     1442.42     21.91 o 
   1   3   4     1478.94     1607.71     36.31 o 
   2   3   4        8.77        7.06      2.42 o 
   3   3   4       74.85       82.20      6.69 o 
   4   3   4        7.40        4.93      3.45 o 
   5   3   4       72.94       84.10     10.11 o 
   6   3   4        4.05        0.00      6.27 o 
   7   3   4        0.10        2.14      7.16 o 
   8   3   4        3.70        5.76      9.01 o 
 -10   4   4       45.73       37.97     21.14 o 
  -9   4   4       14.65       13.14      8.08 o 
  -8   4   4       76.90       94.95     14.08 o 
  -7   4   4        2.87        3.29      5.45 o 
  -6   4   4       14.21       19.43      6.57 o 
  -5   4   4      121.74      133.94     12.52 o 
  -4   4   4      125.49      120.69     11.05 o 
  -3   4   4      691.32      636.63     22.00 o 
  -2   4   4     2963.87     3074.71     73.34 o 
  -1   4   4     1874.72     1962.41     44.39 o 
   0   4   4      444.05      469.01     46.30 o 
   1   4   4     1083.80     1114.35     15.37 o 
   2   4   4      655.84      668.69     14.70 o 
   3   4   4       68.50       66.32      6.26 o 
   4   4   4       43.09       50.25      6.16 o 
   5   4   4       11.84        2.58      5.47 o 
   6   4   4      188.25      181.88     18.23 o 
   7   4   4       16.13       28.75      9.43 o 
   8   4   4        0.68        0.00     10.19 o 
 -10   5   4        2.29        1.66     10.25 o 
  -9   5   4        9.23       10.88     14.70 o 
  -8   5   4        0.81        1.87      5.91 o 
  -7   5   4        5.33        4.37      5.64 o 
  -6   5   4       18.05        9.95      5.29 o 
  -5   5   4       91.99       85.29     10.47 o 
  -4   5   4        1.83        3.21      3.24 o 
  -3   5   4      106.78       97.39      9.55 o 
  -2   5   4      176.35      166.02      8.03 o 
  -1   5   4      192.86      230.35      8.90 o 
   0   5   4      294.68      287.61      9.80 o 
   1   5   4        3.10        9.31      2.20 o 
   2   5   4        0.90        0.54      1.68 o 
   3   5   4      129.37      144.79      8.85 o 
   4   5   4        0.43        5.04      4.05 o 
   5   5   4       31.44       52.94      9.94 o 
   6   5   4       34.05       61.29     11.64 o 
   7   5   4       37.22       29.63      9.89 o 
   8   5   4        0.05        8.00     10.70 o 
 -10   6   4        2.46       14.02     11.09 o 
  -9   6   4        0.21        1.30      8.56 o 
  -8   6   4       19.75       13.03      9.37 o 
  -7   6   4       80.51      121.88     14.60 o 
  -6   6   4        2.99        9.86      5.33 o 
  -5   6   4      296.48      312.95     25.29 o 
  -4   6   4      330.34      341.32     16.11 o 
  -3   6   4      115.60      131.59     10.40 o 
  -2   6   4      621.99      594.08     24.55 o 
  -1   6   4      405.90      465.22     10.46 o 
   0   6   4     3334.98     3098.76    446.16 o 
   1   6   4      226.26      233.23      8.60 o 
   2   6   4      608.69      650.32     19.79 o 
   3   6   4       35.47       34.90      6.99 o 
   4   6   4       56.70       57.23      8.36 o 
   5   6   4       16.61       27.93      8.49 o 
   6   6   4      159.75      163.79     18.10 o 
   7   6   4        3.09       10.06     10.11 o 
   8   6   4        0.12        0.58     10.74 o 
  -9   7   4        0.19        4.29      9.73 o 
  -8   7   4       14.78        5.18      7.63 o 
  -7   7   4       62.85       56.50     10.56 o 
  -6   7   4       63.83       78.24     13.32 o 
  -5   7   4       50.73       59.73      9.27 o 
  -4   7   4        0.75        3.74      3.80 o 
  -3   7   4        0.86        4.30      2.86 o 
  -2   7   4      195.46      189.99      7.65 o 
  -1   7   4      387.46      381.30     11.61 o 
   0   7   4       16.85       16.37      3.17 o 
   1   7   4        9.66       12.69      2.81 o 
   2   7   4       26.81       28.85      4.78 o 
   3   7   4       28.85       38.30      7.85 o 
   4   7   4      427.88      398.94     17.27 o 
   5   7   4      317.64      308.58     19.60 o 
   6   7   4        0.88        5.91      6.79 o 
   7   7   4        1.92        8.68     11.10 o 
   8   7   4       14.54       15.23     16.06 o 
  -9   8   4        5.23       12.22      9.80 o 
  -8   8   4       52.42       55.63     14.09 o 
  -7   8   4       42.18       36.53     13.34 o 
  -6   8   4        0.86        1.65      4.08 o 
  -5   8   4       12.66       15.68      4.99 o 
  -4   8   4       15.50        9.62      4.06 o 
  -3   8   4      310.83      297.56     13.00 o 
  -2   8   4      161.12      146.07      7.38 o 
  -1   8   4        1.00        7.34      2.33 o 
   0   8   4       17.56       19.59      3.47 o 
   1   8   4      272.15      260.71     11.94 o 
   2   8   4       10.90       13.48      4.09 o 
   3   8   4      479.62      445.05     20.63 o 
   4   8   4       73.21       64.28     11.98 o 
   5   8   4       31.71       32.37      9.40 o 
   6   8   4       22.02       25.67     10.87 o 
   7   8   4        1.36        3.75     13.69 o 
   8   8   4        9.28        9.17     12.14 o 
  -9   9   4        0.88        4.11      8.63 o 
  -8   9   4        0.55        2.71      6.75 o 
  -7   9   4        2.09        0.00      4.95 o 
  -6   9   4        2.70        6.87      5.61 o 
  -5   9   4      118.89      124.11     11.62 o 
  -4   9   4      136.60      144.31     11.24 o 
  -3   9   4       45.62       44.59      6.68 o 
  -2   9   4       47.57       50.47      5.43 o 
  -1   9   4        9.74       14.56      2.90 o 
   0   9   4       98.58       88.79      7.48 o 
   1   9   4       53.28       51.83      7.03 o 
   2   9   4      328.81      328.12     16.13 o 
   3   9   4      430.29      404.99     20.56 o 
   4   9   4      542.72      512.17     24.15 o 
   5   9   4       39.42       42.76     13.59 o 
   6   9   4       99.67      116.11     20.67 o 
   7   9   4       32.39       42.77     14.74 o 
  -9  10   4        5.13        0.89      7.32 o 
  -8  10   4       27.12       23.85     18.04 o 
  -7  10   4        1.77        1.49      6.49 o 
  -6  10   4       20.13       27.03      8.71 o 
  -5  10   4        5.87        9.68      5.68 o 
  -4  10   4        3.00       12.22      5.10 o 
  -3  10   4       49.32       44.30      7.18 o 
  -2  10   4       26.87       30.43      5.56 o 
  -1  10   4        8.84        9.33      2.98 o 
   0  10   4      188.70      106.61     55.51 o 
   1  10   4        1.92        6.41      4.22 o 
   2  10   4       87.42      100.13      9.84 o 
   3  10   4      138.02      149.33     15.45 o 
   4  10   4       53.81       51.84     10.60 o 
   5  10   4        0.67        0.00      5.88 o 
   6  10   4       47.92       33.63     14.23 o 
   7  10   4        0.00        0.00     12.65 o 
  -8  11   4        1.88        0.00      8.85 o 
  -7  11   4        4.44        0.56      5.82 o 
  -6  11   4        4.41        5.43      5.89 o 
  -5  11   4      119.00      131.67     15.78 o 
  -4  11   4      736.56      691.92     32.57 o 
  -3  11   4      144.56      133.18     11.76 o 
  -2  11   4      102.15      118.79     10.57 o 
  -1  11   4      107.25      115.40     12.35 o 
   0  11   4       28.34       22.91      6.26 o 
   1  11   4       45.36       37.99      7.83 o 
   2  11   4       14.77       21.98      8.44 o 
   3  11   4        6.85       12.78      6.70 o 
   4  11   4        0.00        2.05      5.03 o 
   5  11   4        6.66       16.28      7.43 o 
   6  11   4        0.04        2.73     10.76 o 
   7  11   4       10.28        8.03     15.79 o 
  -8  12   4        0.03       10.36      9.13 o 
  -7  12   4        5.65        6.48      7.27 o 
  -6  12   4       38.89       34.03      9.36 o 
  -5  12   4       57.83       50.39     10.71 o 
  -4  12   4       20.20       16.26      7.43 o 
  -3  12   4      887.58      830.25     24.43 o 
  -2  12   4     1007.63      896.56     24.22 o 
  -1  12   4       14.19       12.81      6.19 o 
   0  12   4       54.92       58.47      9.72 o 
   1  12   4        1.05        3.56      4.66 o 
   2  12   4       40.26       53.38     12.20 o 
   3  12   4        2.18        0.00      5.81 o 
   4  12   4       44.78       50.11     10.82 o 
   5  12   4        0.45        2.19      6.70 o 
   6  12   4       21.04       10.63     10.95 o 
  -8  13   4        1.44        2.96      7.97 o 
  -7  13   4        0.07        3.52      6.87 o 
  -6  13   4       13.08        6.82      6.90 o 
  -5  13   4       64.20       68.29     12.46 o 
  -4  13   4      101.77       98.63     14.18 o 
  -3  13   4       89.99       94.74     13.12 o 
  -2  13   4       38.87       44.72      9.47 o 
  -1  13   4      170.32      156.08     15.50 o 
   0  13   4       65.70       76.85     11.53 o 
   1  13   4        3.92        9.98      5.79 o 
   2  13   4       57.80       53.16     12.50 o 
   3  13   4       53.83       64.75     14.48 o 
   4  13   4       21.46       13.68      7.38 o 
   5  13   4        2.22       10.04      7.89 o 
   6  13   4       54.35       57.76     16.56 o 
  -7  14   4        1.07        1.12      7.27 o 
  -6  14   4        2.28       15.47      8.06 o 
  -5  14   4       49.16       57.79     12.20 o 
  -4  14   4        9.57       11.13      6.89 o 
  -3  14   4        7.34       11.54      8.65 o 
  -2  14   4      238.72      233.88     25.34 o 
  -1  14   4       36.30       48.47      9.75 o 
   0  14   4       36.67       48.24      9.62 o 
   1  14   4        6.86       11.02      6.41 o 
   2  14   4       10.76       14.03      9.02 o 
   3  14   4       27.16       19.65      9.67 o 
   4  14   4       13.25        7.76      7.70 o 
   5  14   4        4.12        2.66      7.25 o 
   6  14   4        1.18        5.18     10.83 o 
  -7  15   4        0.83        4.40      7.30 o 
  -6  15   4       13.95       16.58      8.78 o 
  -5  15   4      146.55      132.81     17.58 o 
  -4  15   4       24.20        5.91     21.43 o 
  -3  15   4       19.49       18.22     10.35 o 
  -2  15   4        7.90       10.11      8.66 o 
  -1  15   4        3.30        6.72      8.19 o 
   0  15   4       89.15      122.19     15.15 o 
   1  15   4        5.30        9.86      6.57 o 
   2  15   4        3.49        9.38      8.33 o 
   3  15   4        0.00        3.16      8.02 o 
   4  15   4        2.16        7.71      7.45 o 
   5  15   4        0.01        0.00      7.87 o 
  -6  16   4        0.13        0.32      7.02 o 
  -5  16   4        0.57        0.00      7.64 o 
  -4  16   4        0.00        0.00      8.82 o 
  -3  16   4       64.86       79.16     17.78 o 
  -2  16   4        2.29        3.52      8.27 o 
  -1  16   4        3.01        0.95      7.84 o 
   0  16   4        1.50        7.45      7.92 o 
   1  16   4       10.40       12.32      7.39 o 
   2  16   4        0.29        0.00      7.23 o 
   3  16   4        0.00        0.00      7.51 o 
   4  16   4        2.72       10.40      8.69 o 
   5  16   4        1.88        2.62      8.28 o 
  -6  17   4       12.61       29.59     14.34 o 
  -5  17   4       25.83       26.15     13.57 o 
  -4  17   4        3.48        3.77     10.32 o 
  -3  17   4        1.17        3.80      9.72 o 
  -2  17   4        7.30        2.83     10.04 o 
  -1  17   4        1.32        4.51      8.74 o 
   0  17   4       42.72       46.04     14.56 o 
   1  17   4       11.56       21.96     15.62 o 
   2  17   4        2.71        3.51      7.85 o 
   3  17   4       18.22       26.60     11.80 o 
   4  17   4        2.81       11.73     10.79 o 
  -5  18   4        9.92       10.85     12.56 o 
  -4  18   4        4.05        0.00     11.03 o 
  -3  18   4        4.05        9.09     10.53 o 
  -2  18   4        3.29        1.45      9.40 o 
  -1  18   4       32.88       40.34     14.51 o 
   0  18   4        7.30       21.52     11.39 o 
   1  18   4        0.11        9.92     14.03 o 
   2  18   4        6.28       12.33     12.77 o 
   3  18   4        0.05       10.31      9.97 o 
  -4  19   4        9.43       10.77     12.99 o 
  -3  19   4       12.66       21.43     13.66 o 
  -2  19   4        4.14        0.00     10.25 o 
  -1  19   4        6.55        8.44     11.31 o 
   0  19   4        3.54       10.75     18.31 o 
   1  19   4        3.01       17.32     13.25 o 
   2  19   4        0.04        1.02     12.04 o 
  -2  20   4        2.21        7.92     12.87 o 
  -1  20   4        5.75        2.39     12.38 o 
   0  20   4        2.80        0.00     10.32 o 
  -9   0   5        9.39       21.47     10.73 o 
  -7   0   5        0.01        0.00      5.19 o 
  -5   0   5      919.33      834.97     32.67 o 
  -3   0   5       47.51       84.60     15.86 o 
  -1   0   5     1651.79     1548.20     79.65 o 
   1   0   5      111.30      112.78      7.63 o 
   3   0   5      833.12      851.28     32.02 o 
   5   0   5       13.33        6.61      7.61 o 
   7   0   5        3.36       10.16     10.92 o 
 -10   1   5        4.33        8.23      7.00 o 
  -9   1   5       55.34       78.48     24.74 o 
  -8   1   5       16.73       12.45      8.92 o 
  -7   1   5       39.00       34.38     10.79 o 
  -6   1   5       26.97       50.94      7.92 o 
  -5   1   5      674.87      665.41     20.80 o 
  -4   1   5      440.40      402.82     17.36 o 
  -3   1   5      181.82      172.38     10.81 o 
  -2   1   5      418.42      439.33     15.85 o 
  -1   1   5     2993.35     3480.72     74.71 o 
   0   1   5      399.81      396.05     11.00 o 
   1   1   5      265.95      278.68      9.46 o 
   2   1   5       12.82       20.96      3.59 o 
   3   1   5       31.17       13.41      9.46 o 
   4   1   5       38.56       24.21     14.39 o 
   5   1   5        4.78        2.63      4.62 o 
   6   1   5       25.44       19.81     11.44 o 
   7   1   5        0.97       19.07      9.08 o 
   8   1   5       14.92       27.63     10.99 o 
 -10   2   5        6.45       22.44      9.31 o 
  -9   2   5       22.84       14.48      8.47 o 
  -8   2   5        3.67        7.38      6.64 o 
  -7   2   5       50.77       66.57     11.21 o 
  -6   2   5       19.44       24.79      8.56 o 
  -5   2   5       11.29       15.24      4.64 o 
  -4   2   5      525.75      463.98     21.99 o 
  -3   2   5     1747.29     1796.48     48.69 o 
  -2   2   5      174.14      184.24     10.56 o 
  -1   2   5      151.83      101.48     25.14 o 
   0   2   5      108.48       91.61      6.49 o 
   1   2   5        0.05        0.03      1.81 o 
   2   2   5      720.31      800.91     16.54 o 
   3   2   5      183.33      193.47     11.40 o 
   4   2   5       20.51       14.19      4.97 o 
   5   2   5       40.18       45.38      8.19 o 
   6   2   5       10.35       14.71      7.77 o 
   7   2   5        0.17        3.59      7.68 o 
   8   2   5        0.79        6.98      8.68 o 
 -10   3   5        4.28        8.22      8.83 o 
  -9   3   5        7.03        1.30      7.12 o 
  -8   3   5       14.51       20.65      7.85 o 
  -7   3   5      136.79      121.94     14.77 o 
  -6   3   5       71.54       77.22     11.03 o 
  -5   3   5        3.68        6.30      4.51 o 
  -4   3   5      144.22      144.51     10.43 o 
  -3   3   5      658.66      613.80     19.42 o 
  -2   3   5     1829.62     2014.81     50.01 o 
  -1   3   5       17.39       18.73      3.71 o 
   0   3   5       65.07       66.23      6.31 o 
   1   3   5      649.91      679.94     15.15 o 
   2   3   5        0.06        2.72      2.42 o 
   3   3   5       30.53       38.18      5.35 o 
   4   3   5       37.58       33.22      6.70 o 
   5   3   5       25.71       44.15      7.88 o 
   6   3   5       69.54       70.59     13.07 o 
   7   3   5       39.34       53.22     13.17 o 
   8   3   5       21.13       34.58     11.25 o 
 -10   4   5        3.63        8.16     10.99 o 
  -9   4   5       15.60       23.20      9.05 o 
  -8   4   5       12.42       16.28      7.43 o 
  -7   4   5       99.43       91.39     13.06 o 
  -6   4   5       20.26       15.09      7.01 o 
  -5   4   5       50.32       57.94      9.08 o 
  -4   4   5       24.17       32.13      5.57 o 
  -3   4   5      185.02      208.25     10.47 o 
  -2   4   5     1041.21     1152.49     55.46 o 
  -1   4   5      413.66      308.36     70.65 o 
   0   4   5     1432.42     1509.33     43.05 o 
   1   4   5      129.34      136.07      6.16 o 
   2   4   5       15.13       18.83      4.16 o 
   3   4   5       84.34       96.80      7.95 o 
   4   4   5        1.93        0.40      3.57 o 
   5   4   5       19.91       14.43      7.55 o 
   6   4   5        9.94        8.98      7.21 o 
   7   4   5        2.78        5.37      7.80 o 
   8   4   5        2.01        2.60     10.67 o 
 -10   5   5        9.28        7.50     18.91 o 
  -9   5   5        2.39        9.63      9.62 o 
  -8   5   5        0.02        2.44      7.82 o 
  -7   5   5      232.02      217.44     22.86 o 
  -6   5   5       65.81       62.61     10.05 o 
  -5   5   5       10.68       13.16      5.12 o 
  -4   5   5      213.94      214.52     16.20 o 
  -3   5   5        9.97        9.26      3.36 o 
  -2   5   5      393.05      433.45     12.97 o 
  -1   5   5       43.96       54.70      6.07 o 
   0   5   5      498.30      489.00     30.77 o 
   1   5   5      137.15      151.55      7.03 o 
   2   5   5       25.76       29.97      4.65 o 
   3   5   5       11.44       13.94      3.98 o 
   4   5   5       41.96       49.43     10.03 o 
   5   5   5      130.29      125.58     15.79 o 
   6   5   5        5.84        5.18      7.52 o 
   7   5   5       29.12       47.14     12.59 o 
   8   5   5        4.41       22.68     12.66 o 
 -10   6   5       11.38       20.35     16.88 o 
  -9   6   5       18.97       15.24     17.61 o 
  -8   6   5        4.53       15.73      9.23 o 
  -7   6   5       15.94       17.74      7.31 o 
  -6   6   5       85.46       80.49     11.51 o 
  -5   6   5        1.51        4.30      3.95 o 
  -4   6   5      303.02      302.05     15.88 o 
  -3   6   5      420.38      379.68     14.34 o 
  -2   6   5      121.95       84.35     32.76 o 
  -1   6   5       27.97       34.67      5.12 o 
   0   6   5      125.38      126.65     18.27 o 
   1   6   5       57.53       62.49      5.41 o 
   2   6   5      378.84      362.97     18.36 o 
   3   6   5       40.66       50.23      7.59 o 
   4   6   5      238.30      223.88     20.23 o 
   5   6   5      166.43      166.52     17.94 o 
   6   6   5       70.66       63.45     13.76 o 
   7   6   5        0.72        0.91      8.17 o 
  -9   7   5        1.16        4.89      9.88 o 
  -8   7   5       18.39       33.86     17.61 o 
  -7   7   5      121.34      128.24     15.47 o 
  -6   7   5        1.33        2.37      5.54 o 
  -5   7   5        1.33        4.03      4.28 o 
  -4   7   5      174.64      180.08     13.41 o 
  -3   7   5       23.34       20.09      4.69 o 
  -2   7   5        1.48        2.55      2.17 o 
  -1   7   5       59.30       67.67      6.69 o 
   0   7   5      330.92      314.62     41.56 o 
   1   7   5      307.27      300.61     10.08 o 
   2   7   5      328.77      316.68     29.45 o 
   3   7   5        3.23        4.13      5.10 o 
   4   7   5       47.71       47.30     10.15 o 
   5   7   5       25.52       61.14     12.26 o 
   6   7   5        0.00        5.48      7.48 o 
   7   7   5        2.37       12.16     11.48 o 
  -9   8   5        3.59        1.14      8.34 o 
  -8   8   5       25.00       30.48      9.29 o 
  -7   8   5        0.88        0.60      4.71 o 
  -6   8   5      104.89      131.91     14.93 o 
  -5   8   5      239.37      215.42     15.58 o 
  -4   8   5        6.12       12.42      4.72 o 
  -3   8   5       21.66       20.13      5.82 o 
  -2   8   5       54.77       51.96      5.03 o 
  -1   8   5      148.23      151.16      8.09 o 
   0   8   5       43.16       50.41      6.49 o 
   1   8   5      318.55      312.89     17.94 o 
   2   8   5       33.67       42.41      8.42 o 
   3   8   5      216.32      204.64     16.24 o 
   4   8   5      186.41      195.04     22.31 o 
   5   8   5      173.91      183.42     19.31 o 
   6   8   5        0.35        5.51      7.79 o 
   7   8   5       12.04       10.79     11.42 o 
  -9   9   5        2.24        5.31      8.17 o 
  -8   9   5       41.71       47.36     10.57 o 
  -7   9   5        0.63        1.24      5.60 o 
  -6   9   5        4.39        2.05      4.61 o 
  -5   9   5      126.51      137.76     12.85 o 
  -4   9   5       85.20       78.38      9.62 o 
  -3   9   5      204.98      196.36     12.46 o 
  -2   9   5      105.83      108.52      8.44 o 
  -1   9   5       28.76       26.28      4.45 o 
   0   9   5       28.15       37.75      6.09 o 
   1   9   5      114.93      138.77     10.26 o 
   2   9   5      130.21      114.73     13.29 o 
   3   9   5      405.82      343.02     19.49 o 
   4   9   5        6.74        5.76      5.85 o 
   5   9   5        8.26       10.64      9.95 o 
   6   9   5       76.83       98.22     19.93 o 
   7   9   5       15.96        8.45     11.00 o 
  -9  10   5        7.81        7.06     13.74 o 
  -8  10   5        2.38        4.17      6.64 o 
  -7  10   5       42.64       61.39     12.30 o 
  -6  10   5       16.32       15.90      6.84 o 
  -5  10   5      765.75      649.11     23.15 o 
  -4  10   5      273.88      281.75     14.84 o 
  -3  10   5        2.66        7.14      4.26 o 
  -2  10   5        8.43        5.47      3.29 o 
  -1  10   5       23.88       24.84      5.32 o 
   0  10   5       22.02       26.70      5.71 o 
   1  10   5       61.06       58.45      7.61 o 
   2  10   5       87.02       91.37     12.64 o 
   3  10   5      184.03      206.70     17.35 o 
   4  10   5        0.59        0.00      5.41 o 
   5  10   5        1.91        1.55      7.47 o 
   6  10   5       32.02       43.81     15.15 o 
   7  10   5       29.03       35.66     14.17 o 
  -8  11   5       10.56       13.17      8.02 o 
  -7  11   5        5.93        2.43      6.56 o 
  -6  11   5        0.14        4.97      6.53 o 
  -5  11   5       21.08       18.76      7.48 o 
  -4  11   5        5.46       13.82      5.99 o 
  -3  11   5      649.61      605.95     21.06 o 
  -2  11   5       20.23       25.65      5.09 o 
  -1  11   5      154.08      161.04     11.59 o 
   0  11   5        3.49        9.03      4.04 o 
   1  11   5      934.82      848.40     24.56 o 
   2  11   5      115.42      111.65     14.13 o 
   3  11   5       44.35       53.81     10.52 o 
   4  11   5       20.07       27.65      8.96 o 
   5  11   5        1.02        0.00      8.12 o 
   6  11   5       35.71       33.04     16.54 o 
  -8  12   5        3.29       12.05      7.89 o 
  -7  12   5        0.38        0.68      6.81 o 
  -6  12   5        3.90       10.89      7.84 o 
  -5  12   5        9.56       20.02      7.82 o 
  -4  12   5       19.92       15.15      7.08 o 
  -3  12   5       16.77       21.79      6.45 o 
  -2  12   5        1.19        0.00      4.83 o 
  -1  12   5      263.11      229.04     16.43 o 
   0  12   5        2.53        2.16      3.87 o 
   1  12   5        0.09       10.86      5.15 o 
   2  12   5       31.51       29.33      8.69 o 
   3  12   5        2.54        0.00      5.40 o 
   4  12   5       28.01       33.02      9.49 o 
   5  12   5       14.59       13.16     10.96 o 
   6  12   5       13.02        8.51     10.46 o 
  -8  13   5        1.56        8.70      7.96 o 
  -7  13   5       31.87       41.96     11.02 o 
  -6  13   5        0.22        0.00      6.19 o 
  -5  13   5       44.54       38.84     10.62 o 
  -4  13   5        9.18       10.66      6.52 o 
  -3  13   5      154.03      140.30     20.82 o 
  -2  13   5       24.06       36.21      8.86 o 
  -1  13   5        9.59        6.49      5.73 o 
   0  13   5        9.99        9.88      5.43 o 
   1  13   5        0.69        0.00      5.15 o 
   2  13   5        0.06        3.91      6.29 o 
   3  13   5        0.03        0.00      6.29 o 
   4  13   5        5.59        1.21      6.96 o 
   5  13   5        9.00       14.19      9.80 o 
   6  13   5        3.14        3.73     10.13 o 
  -7  14   5       14.06       25.30      9.46 o 
  -6  14   5       17.74       25.31      9.36 o 
  -5  14   5       53.05       51.76     11.55 o 
  -4  14   5       11.67       31.12     11.99 o 
  -3  14   5       32.22       36.03     12.89 o 
  -2  14   5        8.96       10.00      6.99 o 
  -1  14   5      364.03      385.30     21.64 o 
   0  14   5       53.95       50.61     10.26 o 
   1  14   5        3.53        7.32      6.50 o 
   2  14   5        2.81       10.76      7.30 o 
   3  14   5        2.25        4.52      6.80 o 
   4  14   5        8.17       23.12      9.64 o 
   5  14   5        0.79        4.23     10.29 o 
  -7  15   5        0.02        2.31      8.17 o 
  -6  15   5        1.53        0.81      7.09 o 
  -5  15   5       34.35       30.78     12.63 o 
  -4  15   5       10.57       18.03     10.07 o 
  -3  15   5        6.10        0.97      8.11 o 
  -2  15   5       16.02       26.28     11.13 o 
  -1  15   5       13.24       16.37      7.23 o 
   0  15   5        4.87        2.49      6.10 o 
   1  15   5        0.05        1.06      6.25 o 
   2  15   5       10.78       20.81      8.75 o 
   3  15   5        9.86       24.78     10.06 o 
   4  15   5        0.00        4.69      7.98 o 
   5  15   5        5.06        8.15     10.53 o 
  -6  16   5        0.99        0.00     11.13 o 
  -5  16   5       13.66       14.44     12.06 o 
  -4  16   5        2.05        0.00      7.91 o 
  -3  16   5        1.47        2.91      8.02 o 
  -2  16   5       68.82       67.10     24.84 o 
  -1  16   5       69.29       98.11     18.37 o 
   0  16   5       89.91      103.52     15.00 o 
   1  16   5        7.17        8.35      9.00 o 
   2  16   5        7.92       13.05      8.25 o 
   3  16   5        0.29        3.49      7.59 o 
   4  16   5        6.21       20.41      9.13 o 
  -5  17   5        0.68        4.24     10.28 o 
  -4  17   5        6.11       13.59     12.36 o 
  -3  17   5        6.08       16.17     10.72 o 
  -2  17   5       19.67       18.24     11.47 o 
  -1  17   5       15.63       36.36     15.26 o 
   0  17   5        6.18        0.00     14.92 o 
   1  17   5       43.83       48.41     14.19 o 
   2  17   5        3.38       12.63      8.64 o 
   3  17   5        6.67       19.52      9.80 o 
  -4  18   5        0.02        0.00     11.34 o 
  -3  18   5        0.09        0.00      9.69 o 
  -2  18   5       20.04       23.29     13.26 o 
  -1  18   5        0.39        0.00      8.86 o 
   0  18   5       18.50       15.96     10.47 o 
   1  18   5       18.99       44.89     21.28 o 
   2  18   5        6.16       15.59     16.15 o 
  -3  19   5        6.18       18.60     14.15 o 
  -2  19   5        9.58       33.32     14.34 o 
  -1  19   5        0.10        0.05     11.34 o 
   0  19   5       42.08       64.86     21.96 o 
   1  19   5        4.02       14.41     13.40 o 
 -10   0   6       13.50       16.46      9.97 o 
  -8   0   6       18.20       23.66      9.89 o 
  -6   0   6      147.88      145.83     18.96 o 
  -4   0   6        9.25       24.91     11.66 o 
  -2   0   6      733.10      805.28     40.34 o 
   0   0   6     1646.40     1709.51     87.00 o 
   2   0   6       90.58       89.94     12.88 o 
   4   0   6        2.01        7.96      6.83 o 
   6   0   6       16.07       41.59     13.81 o 
 -10   1   6       16.76       23.62      8.48 o 
  -9   1   6       14.39       11.50      6.92 o 
  -8   1   6       83.93       97.28     12.56 o 
  -7   1   6        5.12        7.52      5.05 o 
  -6   1   6       46.44       48.27      7.90 o 
  -5   1   6        7.54       11.78      5.35 o 
  -4   1   6      928.00      976.30     34.71 o 
  -3   1   6       25.76       25.44      5.85 o 
  -2   1   6        0.85        3.65      2.93 o 
  -1   1   6        2.39        2.11      2.55 o 
   0   1   6      386.62      423.53     12.55 o 
   1   1   6        1.83        3.28      2.34 o 
   2   1   6       18.99       10.93      3.34 o 
   3   1   6       21.90       21.22      5.47 o 
   4   1   6        2.61        0.00      4.22 o 
   5   1   6       46.80       24.75     11.78 o 
   6   1   6       50.80       42.70     19.44 o 
   7   1   6        0.02        5.45      8.97 o 
 -10   2   6       15.11       14.00      7.49 o 
  -9   2   6       35.05       39.94      9.86 o 
  -8   2   6       34.83       26.57      7.28 o 
  -7   2   6       56.05       57.27      9.38 o 
  -6   2   6       99.55      115.15     14.06 o 
  -5   2   6        2.26        5.49      4.73 o 
  -4   2   6       36.62       35.47      6.45 o 
  -3   2   6        0.04        5.13      3.75 o 
  -2   2   6      485.52      531.86     19.53 o 
  -1   2   6     1416.54     1325.07     67.93 o 
   0   2   6        2.75        3.16      2.28 o 
   1   2   6        4.17        3.61      2.47 o 
   2   2   6       99.19       76.78      8.35 o 
   3   2   6      442.95      392.28     16.60 o 
   4   2   6       65.11       72.43      9.86 o 
   5   2   6        4.04        7.75      5.53 o 
   6   2   6        5.96        2.03      6.93 o 
   7   2   6       23.96       30.25     16.83 o 
 -10   3   6        0.58        2.75      6.52 o 
  -9   3   6       13.96        8.43      6.56 o 
  -8   3   6       71.73       57.56     10.39 o 
  -7   3   6       36.71       27.02      8.35 o 
  -6   3   6      215.79      246.65     16.97 o 
  -5   3   6       10.85       11.23      4.97 o 
  -4   3   6      252.81      271.56     18.00 o 
  -3   3   6      795.39      729.40     23.54 o 
  -2   3   6       97.33       95.25      8.21 o 
  -1   3   6       73.88       62.62     18.85 o 
   0   3   6      207.54      157.42     67.60 o 
   1   3   6      143.78      161.02      8.64 o 
   2   3   6        4.25        9.32      3.37 o 
   3   3   6      110.29      109.12     10.83 o 
   4   3   6      248.20      245.67     14.20 o 
   5   3   6       22.98       29.41      9.35 o 
   6   3   6        3.35        1.76      7.12 o 
   7   3   6        0.03        8.29      8.45 o 
 -10   4   6        3.52       15.04     14.90 o 
  -9   4   6       37.16       39.47     19.11 o 
  -8   4   6       39.93       68.63     22.83 o 
  -7   4   6        4.51        6.55      6.35 o 
  -6   4   6      168.92      154.19     15.89 o 
  -5   4   6      169.76      136.67     12.34 o 
  -4   4   6        1.39        0.00      2.89 o 
  -3   4   6      318.44      318.21     19.65 o 
  -2   4   6     1062.20     1155.81     23.11 o 
  -1   4   6      490.84      519.30     23.15 o 
   0   4   6      912.63      908.37     20.89 o 
   1   4   6       87.06       78.93      7.20 o 
   2   4   6       28.77       28.65      5.05 o 
   3   4   6       49.19       52.72      7.95 o 
   4   4   6        0.33        2.94      5.65 o 
   5   4   6       76.43       71.60     12.47 o 
   6   4   6       54.35       67.49     13.71 o 
   7   4   6        4.16        0.00      8.13 o 
 -10   5   6        5.64        8.42     17.94 o 
  -9   5   6        6.79        7.77     10.20 o 
  -8   5   6        1.09        5.63      8.79 o 
  -7   5   6       48.05       43.58     12.15 o 
  -6   5   6       14.02       22.44      6.61 o 
  -5   5   6        1.21        0.00      3.58 o 
  -4   5   6        5.86        7.35      3.66 o 
  -3   5   6       68.84       93.68      9.28 o 
  -2   5   6       87.00       94.73      8.18 o 
  -1   5   6      247.17      259.05     11.41 o 
   0   5   6       40.39       50.55      6.56 o 
   1   5   6       22.34       20.27      3.58 o 
   2   5   6        6.17        6.86      3.39 o 
   3   5   6       57.97       77.38     12.37 o 
   4   5   6       80.03       73.27     12.41 o 
   5   5   6       88.75       88.21     14.20 o 
   6   5   6        5.89        2.95      7.08 o 
   7   5   6        2.29       11.50      9.30 o 
  -9   6   6        1.37        0.00      9.33 o 
  -8   6   6        0.55        0.00      7.17 o 
  -7   6   6       30.98       28.36      8.65 o 
  -6   6   6      120.40      110.42     17.29 o 
  -5   6   6       10.01       14.09      5.40 o 
  -4   6   6       24.86       32.77      6.22 o 
  -3   6   6        3.14        0.88      3.45 o 
  -2   6   6       62.80       54.69     17.46 o 
  -1   6   6       50.55       61.93      7.24 o 
   0   6   6       19.05       23.14      4.19 o 
   1   6   6      577.68      511.64     17.68 o 
   2   6   6       60.15       73.06     10.34 o 
   3   6   6        8.71        7.95      5.02 o 
   4   6   6       14.13       22.66      8.87 o 
   5   6   6      158.32      164.38     19.00 o 
   6   6   6       32.95       33.79     10.90 o 
   7   6   6       31.05       15.75     13.73 o 
  -9   7   6        8.61       16.83     12.19 o 
  -8   7   6        4.10       11.45      9.32 o 
  -7   7   6      324.54      270.54     20.70 o 
  -6   7   6      470.44      458.15     23.28 o 
  -5   7   6        2.19        5.33      4.73 o 
  -4   7   6       15.61       12.47      4.94 o 
  -3   7   6       23.85       27.69      5.37 o 
  -2   7   6      171.34      179.36     10.27 o 
  -1   7   6       56.86       54.42      6.09 o 
   0   7   6       66.60       66.97     10.40 o 
   1   7   6        0.70        3.77      4.38 o 
   2   7   6        8.52        9.72      5.75 o 
   3   7   6       34.91       38.75      9.19 o 
   4   7   6      213.36      225.39     20.48 o 
   5   7   6      208.28      204.11     20.92 o 
   6   7   6       16.68        8.51      8.60 o 
   7   7   6       11.01        0.89     11.29 o 
  -9   8   6       13.96        7.74      8.90 o 
  -8   8   6        2.62        0.00      8.14 o 
  -7   8   6      243.33      184.38     18.82 o 
  -6   8   6        1.11        7.53      6.28 o 
  -5   8   6       26.39       47.96     11.97 o 
  -4   8   6       68.06       66.27      9.09 o 
  -3   8   6       38.84       54.56      7.69 o 
  -2   8   6       72.83       84.34      7.66 o 
  -1   8   6        8.58        8.68      3.11 o 
   0   8   6      274.86      231.79     27.52 o 
   1   8   6      323.78      333.74     17.73 o 
   2   8   6        0.06        0.00      4.80 o 
   3   8   6       10.24       11.40      6.93 o 
   4   8   6        1.99        2.71      7.95 o 
   5   8   6        1.06        1.68      7.69 o 
   6   8   6       11.63       31.77     10.90 o 
   7   8   6        0.11        0.00     10.30 o 
  -9   9   6        3.79        0.00      7.69 o 
  -8   9   6       37.42       43.00     11.12 o 
  -7   9   6       10.37       21.80      8.87 o 
  -6   9   6       80.21      112.56     12.75 o 
  -5   9   6       85.93       75.69     10.63 o 
  -4   9   6       13.30        6.05      4.40 o 
  -3   9   6       28.92       23.27      7.41 o 
  -2   9   6       50.25       52.82      7.48 o 
  -1   9   6      117.50       87.69     21.63 o 
   0   9   6        2.65        5.46      3.62 o 
   1   9   6        0.14        0.32      4.12 o 
   2   9   6        7.75        3.88      5.01 o 
   3   9   6      107.88      104.97     14.34 o 
   4   9   6       65.63       76.77     17.22 o 
   5   9   6        6.21       11.29     11.37 o 
   6   9   6        1.38        0.43     11.89 o 
  -9  10   6        4.76        1.10      8.11 o 
  -8  10   6        8.41        8.43      7.84 o 
  -7  10   6       23.27       17.00      7.96 o 
  -6  10   6        5.16        6.33      5.57 o 
  -5  10   6       76.14       85.72     11.24 o 
  -4  10   6      180.32      165.20     12.48 o 
  -3  10   6        5.11        8.17      4.00 o 
  -2  10   6       48.43       62.03      8.38 o 
  -1  10   6        5.39        4.05      3.55 o 
   0  10   6       35.42       54.21      7.70 o 
   1  10   6      126.05      102.95     13.18 o 
   2  10   6       62.56       46.18      9.70 o 
   3  10   6       22.59       14.80      7.38 o 
   4  10   6       13.01        9.44      9.49 o 
   5  10   6        1.40        9.65      9.46 o 
   6  10   6       29.30       38.20     15.66 o 
  -8  11   6        4.55        6.43      7.22 o 
  -7  11   6       21.87       30.00      9.84 o 
  -6  11   6        2.63        5.63      6.70 o 
  -5  11   6       27.51       26.25      7.05 o 
  -4  11   6       19.03       17.33      5.46 o 
  -3  11   6       56.07       62.14      7.95 o 
  -2  11   6        1.02        3.12      5.25 o 
  -1  11   6      307.56      295.68     17.84 o 
   0  11   6       78.86       73.50      9.08 o 
   1  11   6        3.99        4.73      5.30 o 
   2  11   6      149.05      180.81     17.94 o 
   3  11   6       20.51       14.79      7.55 o 
   4  11   6        3.29       15.08     10.77 o 
   5  11   6       36.54       37.34     13.65 o 
   6  11   6        1.66        0.00     12.12 o 
  -8  12   6        7.76        5.31      8.40 o 
  -7  12   6       21.02       15.50      8.26 o 
  -6  12   6        6.13       10.57      8.08 o 
  -5  12   6        6.53       19.45      8.52 o 
  -4  12   6        3.09        0.78      4.37 o 
  -3  12   6        9.65        4.94      6.29 o 
  -2  12   6      119.97      125.32     14.71 o 
  -1  12   6        9.24       19.16      7.24 o 
   0  12   6      311.29      300.07     15.80 o 
   1  12   6      255.56      240.14     18.11 o 
   2  12   6       33.49       25.99      8.57 o 
   3  12   6       17.21       22.19      9.06 o 
   4  12   6        5.09       14.06     11.19 o 
   5  12   6        1.32        4.40      8.28 o 
  -7  13   6        3.67        5.73      7.43 o 
  -6  13   6        4.50       10.37      8.09 o 
  -5  13   6       16.16       29.47      9.93 o 
  -4  13   6        2.09        0.00      6.82 o 
  -3  13   6       70.34       82.89     12.88 o 
  -2  13   6        1.11        7.42      6.06 o 
  -1  13   6      516.68      467.45     23.70 o 
   0  13   6        5.60        4.79      5.87 o 
   1  13   6       15.02       19.90      7.90 o 
   2  13   6        2.15        7.38      7.13 o 
   3  13   6        1.49        6.71      7.23 o 
   4  13   6        5.01       12.01     10.37 o 
   5  13   6        4.15        4.30     16.93 o 
  -7  14   6        3.81        9.55      7.74 o 
  -6  14   6        2.53        6.47      7.92 o 
  -5  14   6        1.75        9.68      7.56 o 
  -4  14   6        0.71        2.56      8.62 o 
  -3  14   6        7.26       14.66      9.54 o 
  -2  14   6        0.72        1.20      5.83 o 
  -1  14   6       21.54       28.53      8.69 o 
   0  14   6      215.01      238.20     19.64 o 
   1  14   6       60.87       70.94     13.30 o 
   2  14   6       13.74       17.51      8.75 o 
   3  14   6       62.87       63.23     14.08 o 
   4  14   6        2.70        6.65      8.09 o 
  -6  15   6        1.54        6.99      8.69 o 
  -5  15   6       13.31        2.93      9.53 o 
  -4  15   6        0.38        0.00      9.24 o 
  -3  15   6        3.37        2.21      8.02 o 
  -2  15   6        4.03        3.91      7.54 o 
  -1  15   6       25.87       25.92      8.84 o 
   0  15   6       74.73       93.73     17.85 o 
   1  15   6        2.61        9.18      9.04 o 
   2  15   6        0.00        7.40      7.91 o 
   3  15   6        5.19        7.39      8.47 o 
   4  15   6        0.63        4.62      8.91 o 
  -6  16   6        1.66        2.31     11.32 o 
  -5  16   6        1.45        2.87     11.63 o 
  -4  16   6        2.61        0.00      7.73 o 
  -3  16   6       20.13       24.06     11.78 o 
  -2  16   6        5.67       13.89      9.64 o 
  -1  16   6       16.19       23.20     11.00 o 
   0  16   6        9.36       16.06     10.23 o 
   1  16   6        3.06        7.69      8.44 o 
   2  16   6        1.53       14.59      8.48 o 
   3  16   6        5.32       15.59      9.45 o 
  -5  17   6        1.64        2.13     11.62 o 
  -4  17   6        2.51        6.16     11.86 o 
  -3  17   6        0.16        0.00      9.04 o 
  -2  17   6       25.98       43.46     15.36 o 
  -1  17   6       12.97       11.86     10.03 o 
   0  17   6       14.10       32.55     17.90 o 
   1  17   6        0.77        0.81      8.53 o 
   2  17   6        1.17       13.70     10.61 o 
  -4  18   6        2.80       14.30     12.96 o 
  -3  18   6        1.27        0.00     10.60 o 
  -2  18   6       12.77       27.31     14.09 o 
  -1  18   6        2.58        0.00      7.26 o 
   0  18   6       34.83       41.02     17.80 o 
   1  18   6        2.00       16.64     15.09 o 
  -1  19   6        2.40        0.00     10.25 o 
  -9   0   7       91.34       77.92     18.53 o 
  -7   0   7        3.47        0.00      5.73 o 
  -3   0   7      110.77       97.41     19.25 o 
  -1   0   7       32.83       48.53      9.75 o 
   1   0   7      622.47      515.49     25.65 o 
   3   0   7      148.31      200.19     21.25 o 
   5   0   7      323.13      301.22     25.42 o 
   7   0   7        9.11        0.00     14.51 o 
 -10   1   7        0.64        2.16      6.09 o 
  -9   1   7       27.71       25.19      8.36 o 
  -8   1   7        0.27        3.97      5.81 o 
  -7   1   7       21.26       21.77      7.99 o 
  -6   1   7        1.91        1.83      5.25 o 
  -5   1   7       40.54       50.70     11.53 o 
  -4   1   7       64.58       67.09     12.35 o 
  -3   1   7      147.98      152.83     16.66 o 
  -2   1   7      304.48      360.33     18.80 o 
  -1   1   7       36.68       50.51      6.72 o 
   0   1   7       31.35       33.56      5.06 o 
   1   1   7      307.39      279.89     11.22 o 
   2   1   7       82.14       93.96     10.35 o 
   3   1   7      384.30      337.80     16.76 o 
   4   1   7       34.57       39.41      8.48 o 
   5   1   7        7.02        6.18      5.95 o 
   6   1   7        0.75        0.37      8.00 o 
   7   1   7       41.54       63.74     17.95 o 
 -10   2   7        2.52        0.00      6.45 o 
  -9   2   7       22.37       21.42      9.11 o 
  -8   2   7       19.01       28.70      9.62 o 
  -7   2   7        0.51        2.94      5.79 o 
  -6   2   7       88.38       88.02     12.85 o 
  -5   2   7       97.07       94.61     15.35 o 
  -4   2   7        1.07        0.00      3.85 o 
  -3   2   7       69.80       67.84      9.73 o 
  -2   2   7       96.60      103.63      9.44 o 
  -1   2   7      471.47      459.12     15.98 o 
   0   2   7        1.89        1.79      2.64 o 
   1   2   7       10.52        9.58      3.34 o 
   2   2   7      226.91      118.32     62.06 o 
   3   2   7        9.98       12.50      5.47 o 
   4   2   7        0.27        0.00      4.74 o 
   5   2   7       23.49       24.52      9.59 o 
   6   2   7        6.22       20.15      9.72 o 
   7   2   7        1.37       13.68      9.30 o 
 -10   3   7       22.86       20.80      9.54 o 
  -9   3   7       14.17       29.96     10.40 o 
  -8   3   7       16.96       26.58     11.68 o 
  -7   3   7      130.55      126.85     16.24 o 
  -6   3   7       52.94       62.44     11.45 o 
  -5   3   7       76.77       82.71     10.45 o 
  -4   3   7        9.45       17.05      5.68 o 
  -3   3   7       69.71       91.75     11.38 o 
  -2   3   7      435.14      420.90     15.26 o 
  -1   3   7        7.75       14.49      3.99 o 
   0   3   7       11.79       11.05      3.83 o 
   1   3   7       38.78       36.74      5.45 o 
   2   3   7       68.16       76.99      9.64 o 
   3   3   7       17.83       10.38      5.32 o 
   4   3   7      105.92      122.09     16.42 o 
   5   3   7       27.10       40.47     10.79 o 
   6   3   7        4.78        5.44      8.01 o 
   7   3   7        2.64       10.15      9.48 o 
 -10   4   7        0.08        0.00      7.06 o 
  -9   4   7        2.27        0.00      6.55 o 
  -8   4   7       27.50       36.84     10.92 o 
  -7   4   7       27.55       37.47     10.00 o 
  -6   4   7       15.48       18.29      7.38 o 
  -5   4   7       14.69       18.17      5.97 o 
  -4   4   7      126.02      124.51     13.45 o 
  -3   4   7      220.96      232.58     14.49 o 
  -2   4   7       53.87       66.36      7.78 o 
  -1   4   7        1.83        3.34      2.93 o 
   0   4   7       15.51       14.16      4.50 o 
   1   4   7       74.99       79.92      8.12 o 
   2   4   7      107.50      116.67     11.18 o 
   3   4   7      373.49      339.48     20.64 o 
   4   4   7        9.03       13.94      7.65 o 
   5   4   7      184.03      203.74     21.22 o 
   6   4   7        7.74        4.12      8.17 o 
   7   4   7        3.56        8.94     12.09 o 
  -9   5   7       96.35       82.21     14.90 o 
  -8   5   7       67.01       69.95     13.53 o 
  -7   5   7       18.97       22.68      8.08 o 
  -6   5   7       80.27       82.10     11.07 o 
  -5   5   7       21.75       31.33      7.11 o 
  -4   5   7       72.03       88.89     11.68 o 
  -3   5   7      107.98      133.64     13.40 o 
  -2   5   7      434.31      453.16     17.24 o 
  -1   5   7      133.20      135.95     15.00 o 
   0   5   7       61.06       66.62      7.99 o 
   1   5   7      133.10      140.86     10.48 o 
   2   5   7      140.70      151.59     10.24 o 
   3   5   7       84.47       76.52     13.10 o 
   4   5   7        4.61        3.86      6.30 o 
   5   5   7        0.03        1.89      6.79 o 
   6   5   7       14.87       18.77      9.80 o 
   7   5   7        7.72       15.95      9.49 o 
  -9   6   7       19.05       18.88     10.25 o 
  -8   6   7       67.74       77.64     14.46 o 
  -7   6   7        0.02        6.10      5.63 o 
  -6   6   7       58.76       38.81      8.27 o 
  -5   6   7       46.90       44.03      7.95 o 
  -4   6   7      159.08      148.73     12.70 o 
  -3   6   7        0.02        1.37      3.75 o 
  -2   6   7      419.63      404.96     41.08 o 
  -1   6   7       39.23       46.80      6.72 o 
   0   6   7       13.33       16.97      3.97 o 
   1   6   7        0.85        4.63      3.81 o 
   2   6   7       85.80       92.00     12.21 o 
   3   6   7      139.66      141.70     17.01 o 
   4   6   7      114.76      115.60     16.63 o 
   5   6   7       20.01       33.99     11.50 o 
   6   6   7       14.82       14.11      9.24 o 
  -9   7   7        0.52        3.90     17.03 o 
  -8   7   7        0.01        0.00      7.45 o 
  -7   7   7        2.23        1.97      5.67 o 
  -6   7   7        3.23        0.05      5.16 o 
  -5   7   7        9.37       16.82      6.10 o 
  -4   7   7       14.39       22.61      5.89 o 
  -3   7   7       19.26       22.07      6.55 o 
  -2   7   7      438.63      418.16     15.70 o 
  -1   7   7        5.14       15.08      3.85 o 
   0   7   7       47.00       51.03      7.16 o 
   1   7   7        4.87        3.35      4.55 o 
   2   7   7        1.79        0.04      5.01 o 
   3   7   7       36.42       34.78     11.81 o 
   4   7   7       94.03      117.51     16.73 o 
   5   7   7      148.78      159.47     20.24 o 
   6   7   7        4.47       19.70      9.00 o 
  -9   8   7       21.11        9.13     12.10 o 
  -8   8   7        2.62        0.00      5.89 o 
  -7   8   7       60.22       55.62     10.35 o 
  -6   8   7      126.19      110.97     13.44 o 
  -5   8   7       21.50       18.64      6.32 o 
  -4   8   7        5.36        1.15      4.25 o 
  -3   8   7      259.95      222.21     34.57 o 
  -2   8   7       96.72       98.55     12.06 o 
  -1   8   7       30.51       35.88      5.46 o 
   0   8   7        0.06        2.63      3.34 o 
   1   8   7        2.88        2.24      4.73 o 
   2   8   7       49.62       47.10      9.94 o 
   3   8   7        2.64        6.05      8.33 o 
   4   8   7       82.63      112.79     20.65 o 
   5   8   7       27.86       22.63     12.77 o 
   6   8   7        4.69        6.72      9.77 o 
  -9   9   7       10.60       19.35     14.27 o 
  -8   9   7        7.55       10.62     10.45 o 
  -7   9   7        9.38       12.77      7.21 o 
  -6   9   7        0.01        6.28      5.42 o 
  -5   9   7       12.73        7.52      5.54 o 
  -4   9   7       25.87       26.71      6.23 o 
  -3   9   7        4.93        5.07      4.09 o 
  -2   9   7      172.35      154.65     12.66 o 
  -1   9   7       80.55       84.41      9.22 o 
   0   9   7       17.88       13.45      5.65 o 
   1   9   7        7.82        1.85      5.10 o 
   2   9   7        2.16        3.68      5.80 o 
   3   9   7        4.13        7.30      8.39 o 
   4   9   7        3.77        2.59      7.67 o 
   5   9   7      235.94      221.82     30.32 o 
   6   9   7       15.78       28.14     16.52 o 
  -8  10   7       13.92       26.46     12.42 o 
  -7  10   7        0.28        5.03      8.31 o 
  -6  10   7        6.66        6.35      5.47 o 
  -5  10   7       42.48       44.53      8.00 o 
  -4  10   7       94.30       95.63     10.30 o 
  -3  10   7      268.76      234.41     14.57 o 
  -2  10   7      105.53      117.31     13.95 o 
  -1  10   7       33.54       35.20      8.25 o 
   0  10   7       13.49       11.59      6.32 o 
   1  10   7        9.39        6.73      5.86 o 
   2  10   7        2.69        4.82      7.13 o 
   3  10   7        3.31        0.00      7.15 o 
   4  10   7        0.02        5.84      9.28 o 
   5  10   7        3.65       14.35     17.19 o 
  -8  11   7        3.05        0.00      8.77 o 
  -7  11   7        1.74        0.00      7.27 o 
  -6  11   7        1.05        0.93      6.32 o 
  -5  11   7        1.62        2.68      4.88 o 
  -4  11   7        6.83        6.75      4.83 o 
  -3  11   7      273.35      265.53     15.74 o 
  -2  11   7      368.28      374.30     21.11 o 
  -1  11   7      383.70      347.16     25.25 o 
   0  11   7       90.70       82.04     12.48 o 
   1  11   7       75.84       83.22     13.12 o 
   2  11   7       21.01       28.48      9.14 o 
   3  11   7        2.78        3.52      8.40 o 
   4  11   7        0.94        4.44      8.48 o 
   5  11   7       17.69        7.02     18.28 o 
  -8  12   7        3.55        4.94      7.90 o 
  -7  12   7        0.55        6.40     10.24 o 
  -6  12   7        9.77        2.10      6.77 o 
  -5  12   7       13.27       22.09      8.16 o 
  -4  12   7        3.99        0.00      4.40 o 
  -3  12   7        0.94        0.81      5.39 o 
  -2  12   7       81.29       82.07     12.97 o 
  -1  12   7       13.58       16.97      7.46 o 
   0  12   7       22.16       25.14     10.24 o 
   1  12   7        7.44        9.16      6.95 o 
   2  12   7        5.75        8.28      7.60 o 
   3  12   7        7.29        2.04      6.79 o 
   4  12   7       28.71        8.95     23.89 o 
   5  12   7        8.49       10.34     10.00 o 
  -7  13   7        8.04        6.31     12.11 o 
  -6  13   7        1.55        0.00      6.47 o 
  -5  13   7        1.54        2.63      6.41 o 
  -4  13   7        3.97        0.00      6.01 o 
  -3  13   7       27.83       29.29      8.86 o 
  -2  13   7        3.04        0.00      5.79 o 
  -1  13   7        0.94        1.77      5.69 o 
   0  13   7      132.88      118.18     25.18 o 
   1  13   7       31.68       20.83      7.81 o 
   2  13   7        3.03       15.49      8.11 o 
   3  13   7        0.01        7.42      7.51 o 
   4  13   7       15.44        4.90      9.78 o 
  -7  14   7        5.52        2.11     11.52 o 
  -6  14   7        2.18        1.19      7.82 o 
  -5  14   7        0.38        4.07      9.65 o 
  -4  14   7       14.89        7.40     10.15 o 
  -3  14   7       40.16       55.15     11.35 o 
  -2  14   7       58.64       86.80     13.84 o 
  -1  14   7        0.84        2.04      6.60 o 
   0  14   7        7.81       22.16     10.20 o 
   1  14   7        4.06        6.47      7.90 o 
   2  14   7       27.95       31.94     10.29 o 
   3  14   7       13.53       21.56      9.70 o 
   4  14   7        1.07        8.66     10.20 o 
  -6  15   7        0.04        0.00     10.25 o 
  -5  15   7        1.54        0.44     19.54 o 
  -4  15   7        4.44        4.69     10.15 o 
  -3  15   7       28.32       22.87     12.68 o 
  -2  15   7      111.11      109.77     16.02 o 
  -1  15   7        2.25       10.54      7.49 o 
   0  15   7        2.22        7.04      8.90 o 
   1  15   7        1.17        8.58      9.00 o 
   2  15   7       11.00       13.44      8.21 o 
   3  15   7       30.40       57.18     13.01 o 
  -5  16   7        7.68        7.07     10.85 o 
  -4  16   7        1.98        9.04     11.25 o 
  -3  16   7       20.39       19.95     11.75 o 
  -2  16   7       52.80       49.12     14.61 o 
  -1  16   7        1.49        8.05      9.61 o 
   0  16   7        9.00       27.81     12.48 o 
   1  16   7        2.27       14.89     10.89 o 
   2  16   7        8.46        7.65      8.83 o 
  -4  17   7       21.54       25.59     20.58 o 
  -3  17   7       10.45       12.87     11.90 o 
  -2  17   7        0.01        0.00      9.02 o 
  -1  17   7        0.27        0.15     12.87 o 
   0  17   7        0.93       13.31      9.69 o 
   1  17   7       31.58       54.82     15.86 o 
  -2  18   7        0.61        0.00      9.14 o 
  -1  18   7        5.08        0.00     10.88 o 
   0  18   7        2.50       16.78     15.19 o 
 -10   0   8       35.05       31.68     18.67 o 
  -8   0   8       47.69       65.15     23.07 o 
  -6   0   8        3.95        6.96     10.30 o 
  -4   0   8        1.48        0.00      6.67 o 
  -2   0   8       70.87       69.94     18.43 o 
   0   0   8       14.48       21.54      7.92 o 
   2   0   8      407.18      389.80     25.89 o 
   4   0   8       34.90       26.16     11.64 o 
   6   0   8       13.29       16.93     17.94 o 
  -9   1   8       10.83       15.89      9.06 o 
  -8   1   8       73.81       79.14     14.42 o 
  -7   1   8       28.01       26.02     10.78 o 
  -6   1   8        0.11        1.28      6.87 o 
  -5   1   8        0.18        7.28      6.52 o 
  -4   1   8      136.76      133.45     17.88 o 
  -3   1   8        0.53        0.00      5.44 o 
  -2   1   8      162.87      182.61     14.39 o 
  -1   1   8       36.01       45.13      7.11 o 
   0   1   8      430.86      415.11     14.84 o 
   1   1   8        0.11        5.52      4.64 o 
   2   1   8       27.46       29.05      7.27 o 
   3   1   8      317.87      288.36     17.12 o 
   4   1   8        7.21        6.22      6.36 o 
   5   1   8       17.51       20.82      9.60 o 
   6   1   8        2.35        3.70      8.68 o 
  -9   2   8        0.60        6.07      7.86 o 
  -8   2   8        4.03        1.18      6.86 o 
  -7   2   8       31.00       45.78     13.63 o 
  -6   2   8       54.39       59.17     13.83 o 
  -5   2   8       27.79       28.64     15.70 o 
  -4   2   8       19.10       25.87      9.23 o 
  -3   2   8        3.31        3.08      4.27 o 
  -2   2   8      249.14      202.31     23.72 o 
  -1   2   8      582.12      559.28     18.74 o 
   0   2   8      501.11      456.06     17.39 o 
   1   2   8      523.01      484.93     19.25 o 
   2   2   8       15.07        9.44      5.24 o 
   3   2   8      647.44      652.68     29.11 o 
   4   2   8       33.99       48.50      9.87 o 
   5   2   8        4.85       10.33      8.66 o 
   6   2   8       11.41        6.32      9.28 o 
  -9   3   8        0.31        4.24      7.83 o 
  -8   3   8       32.43       37.69     11.03 o 
  -7   3   8       10.09       16.97      7.71 o 
  -6   3   8       40.49       46.62     12.64 o 
  -5   3   8       29.75       31.75     11.92 o 
  -4   3   8      286.00      289.61     25.48 o 
  -3   3   8        7.39        3.63      4.44 o 
  -2   3   8       59.12       63.94      8.24 o 
  -1   3   8       27.17       25.97      5.43 o 
   0   3   8       85.33       97.84     10.13 o 
   1   3   8      489.25      453.62     18.25 o 
   2   3   8      575.14      509.11     20.57 o 
   3   3   8      449.73      439.92     20.34 o 
   4   3   8       10.79       28.85      9.90 o 
   5   3   8       73.41       89.58     15.67 o 
   6   3   8       14.01       28.92     10.72 o 
  -9   4   8        0.00        0.00      7.47 o 
  -8   4   8       24.17       25.69      9.94 o 
  -7   4   8        0.00        5.87      6.67 o 
  -6   4   8       25.95       30.12      9.01 o 
  -5   4   8       51.45       66.75     11.11 o 
  -4   4   8        2.29        3.23      4.70 o 
  -3   4   8       25.89       30.93      7.65 o 
  -2   4   8       86.78      110.85     10.43 o 
  -1   4   8       10.57        6.98      4.37 o 
   0   4   8      221.64      185.37     27.09 o 
   1   4   8      572.21      530.88     17.36 o 
   2   4   8        9.38       14.39      5.87 o 
   3   4   8      224.43      245.19     21.61 o 
   4   4   8       44.41       39.41     11.32 o 
   5   4   8        6.54        2.16      7.96 o 
   6   4   8        8.80       13.83      9.75 o 
  -9   5   8       18.59       21.70     10.08 o 
  -8   5   8       26.58        5.15      8.38 o 
  -7   5   8        4.54        1.02      6.48 o 
  -6   5   8        0.05        6.03      5.69 o 
  -5   5   8       84.20       76.17     12.19 o 
  -4   5   8      389.05      347.09     19.59 o 
  -3   5   8       34.16       39.23     10.11 o 
  -2   5   8        0.04        0.16      3.23 o 
  -1   5   8       78.90       37.89     18.54 o 
   0   5   8        6.33        9.27      4.52 o 
   1   5   8      440.72      388.83     16.50 o 
   2   5   8      462.71      427.51     23.53 o 
   3   5   8       83.97      107.35     15.57 o 
   4   5   8       46.22       26.82     10.05 o 
   5   5   8        0.02        2.37      8.19 o 
   6   5   8       35.16       33.47     11.05 o 
  -9   6   8        5.13        8.76      9.42 o 
  -8   6   8       15.58       16.03      9.46 o 
  -7   6   8        2.31        5.77      5.88 o 
  -6   6   8        0.19        2.94      5.65 o 
  -5   6   8        9.36        8.36      6.17 o 
  -4   6   8      158.52      163.34     16.39 o 
  -3   6   8      111.96      111.23     15.90 o 
  -2   6   8       34.62       39.55      7.09 o 
  -1   6   8       30.19       30.21      6.12 o 
   0   6   8       37.83       35.23      6.98 o 
   1   6   8        4.88        2.16      6.12 o 
   2   6   8        4.77       16.61      9.97 o 
   3   6   8        6.53       13.45      7.77 o 
   4   6   8       22.52       39.41     11.78 o 
   5   6   8        3.82       10.02      8.95 o 
   6   6   8        0.27        8.11      8.46 o 
  -9   7   8       10.17        9.17      9.63 o 
  -8   7   8        2.47        0.00      6.76 o 
  -7   7   8        0.56        0.98      5.87 o 
  -6   7   8        3.65        1.49      5.06 o 
  -5   7   8       80.60       98.75     12.16 o 
  -4   7   8      199.09      204.29     17.96 o 
  -3   7   8       65.72       71.50     11.23 o 
  -2   7   8       15.25       13.32      5.50 o 
  -1   7   8       98.84       91.42      9.71 o 
   0   7   8       10.77       12.08      5.75 o 
   1   7   8        0.28        1.31      5.07 o 
   2   7   8       37.48       45.32     13.08 o 
   3   7   8      331.90      305.87     28.07 o 
   4   7   8       40.94       47.55     15.76 o 
   5   7   8        6.03       14.25     10.24 o 
  -9   8   8        2.15        9.58     13.25 o 
  -8   8   8        1.20       18.13      8.83 o 
  -7   8   8        4.20        2.28      5.84 o 
  -6   8   8        3.98        7.12      5.83 o 
  -5   8   8       74.78       84.45     11.24 o 
  -4   8   8      172.92      178.24     17.62 o 
  -3   8   8      169.64      158.89     16.24 o 
  -2   8   8      231.04      228.34     17.89 o 
  -1   8   8        3.64        3.19      3.33 o 
   0   8   8        0.74        4.68      4.95 o 
   1   8   8        2.00        5.66      5.84 o 
   2   8   8        0.00        9.28      8.85 o 
   3   8   8       33.38       17.82     10.74 o 
   4   8   8       30.53       35.05     14.39 o 
   5   8   8        2.95       19.52     14.41 o 
  -8   9   8        0.00        0.00      8.68 o 
  -7   9   8        6.88        9.98      7.37 o 
  -6   9   8        0.02        0.00      5.27 o 
  -5   9   8       17.21       26.52      7.66 o 
  -4   9   8      332.18      337.49     20.52 o 
  -3   9   8      115.79       81.60     10.58 o 
  -2   9   8      148.65      151.34     13.12 o 
  -1   9   8        0.01        0.00      3.93 o 
   0   9   8        5.93        6.95      5.57 o 
   1   9   8        0.16        0.00      5.53 o 
   2   9   8      156.24      128.08     20.94 o 
   3   9   8        2.74        1.99      9.40 o 
   4   9   8       17.52       24.73     13.27 o 
   5   9   8        0.08        0.00     10.28 o 
  -8  10   8        6.11        6.00      7.71 o 
  -7  10   8        3.62        2.28      6.05 o 
  -6  10   8       48.74       50.61      9.08 o 
  -5  10   8        1.39        2.30      4.92 o 
  -4  10   8       63.40       62.73      9.90 o 
  -3  10   8       93.86      113.45     12.54 o 
  -2  10   8       35.27       25.98      8.20 o 
  -1  10   8        0.00        2.83      5.24 o 
   0  10   8        0.27        3.58      5.83 o 
   1  10   8        0.58        0.00      6.04 o 
   2  10   8        5.65        5.33      6.27 o 
   3  10   8        0.40        0.00      8.07 o 
   4  10   8       16.46       27.55     14.45 o 
   5  10   8       10.57       15.41     13.98 o 
  -8  11   8        2.40        6.23      8.16 o 
  -7  11   8        0.53        0.58      7.44 o 
  -6  11   8        0.62        0.00      5.19 o 
  -5  11   8        1.12        3.02      5.45 o 
  -4  11   8       33.01       26.11      9.08 o 
  -3  11   8       26.43       37.67      9.78 o 
  -2  11   8      146.85      141.59     16.36 o 
  -1  11   8       67.02       61.79     14.48 o 
   0  11   8       76.11       88.11     13.71 o 
   1  11   8       12.68        8.88      7.25 o 
   2  11   8        4.43        7.35      7.43 o 
   3  11   8       28.53       10.85      9.68 o 
   4  11   8        2.35        3.82      9.70 o 
  -7  12   8        0.19        0.00      7.70 o 
  -6  12   8       21.44       12.57      7.73 o 
  -5  12   8       11.46       22.52      7.09 o 
  -4  12   8        1.38        4.61      6.42 o 
  -3  12   8       10.92       20.99      8.02 o 
  -2  12   8        0.01        5.60      6.44 o 
  -1  12   8       11.30       23.38      9.43 o 
   0  12   8        1.26        3.77      7.12 o 
   1  12   8        1.15        2.57      6.92 o 
   2  12   8       24.31       23.53      9.10 o 
   3  12   8        2.70       11.19      9.78 o 
   4  12   8        3.64       11.67     11.97 o 
  -7  13   8        2.22        9.81      9.54 o 
  -6  13   8        9.92        4.29      7.80 o 
  -5  13   8        1.16        0.05      9.64 o 
  -4  13   8       94.15       77.49     13.96 o 
  -3  13   8        9.52        1.78      6.85 o 
  -2  13   8        2.92       10.36      7.08 o 
  -1  13   8        3.67        2.22      7.76 o 
   0  13   8       38.09       21.91     16.59 o 
   1  13   8        4.02       14.42      8.43 o 
   2  13   8       38.87       41.32     11.23 o 
   3  13   8        6.07        1.61      8.71 o 
  -6  14   8       10.91       15.42     13.17 o 
  -5  14   8        0.04        0.00      8.26 o 
  -4  14   8       12.45       18.98     12.00 o 
  -3  14   8        0.41        2.35      6.21 o 
  -2  14   8        1.06        3.20      6.51 o 
  -1  14   8       41.93       38.32     19.25 o 
   0  14   8        1.81        6.83      8.45 o 
   1  14   8       27.61       40.37     13.53 o 
   2  14   8        0.06        0.00      7.51 o 
   3  14   8        6.77       10.68     10.73 o 
  -5  15   8       50.94       33.76     14.98 o 
  -4  15   8        4.96       10.65     11.21 o 
  -3  15   8       22.33       36.44     13.28 o 
  -2  15   8       10.74        5.37      7.62 o 
  -1  15   8        0.52        0.68      9.01 o 
   0  15   8        1.57        0.00      7.65 o 
   1  15   8        0.15        6.83      9.16 o 
   2  15   8       18.21       19.89     10.87 o 
  -4  16   8        1.57        3.19     10.95 o 
  -3  16   8        7.19       27.81     11.64 o 
  -2  16   8       13.04        8.31      9.61 o 
  -1  16   8       11.04       14.06     10.61 o 
   0  16   8        8.74        5.63      8.77 o 
   1  16   8        1.97        0.00      8.55 o 
  -3  17   8        8.24       10.74     10.12 o 
  -2  17   8        0.05        0.00      8.66 o 
  -1  17   8        1.08        7.79     13.45 o 
  -9   0   9        3.85       14.85     15.33 o 
  -7   0   9       54.53       93.40     26.70 o 
  -5   0   9       31.40       39.32     16.11 o 
  -3   0   9      421.22      418.14     37.92 o 
  -1   0   9        3.99        2.21      6.84 o 
   1   0   9       28.49       39.90     12.59 o 
   3   0   9        0.01        0.00      8.46 o 
   5   0   9       51.88       76.13     24.57 o 
  -9   1   9        7.91        5.49      9.62 o 
  -8   1   9        3.95        7.05      9.92 o 
  -7   1   9       38.29       50.03     14.30 o 
  -6   1   9      207.13      222.79     25.69 o 
  -5   1   9      480.87      462.77     29.70 o 
  -4   1   9        3.79       11.01     10.06 o 
  -3   1   9        8.98       22.31      9.44 o 
  -2   1   9       11.93        2.82      6.17 o 
  -1   1   9      685.03      669.75     26.37 o 
   0   1   9      355.66      312.17     16.50 o 
   1   1   9      212.58      243.13     16.92 o 
   2   1   9       22.02       27.64      7.48 o 
   3   1   9       66.15       72.17     11.63 o 
   4   1   9        2.90       14.16      7.85 o 
   5   1   9       62.98       76.87     14.93 o 
  -9   2   9        5.20        0.00      9.39 o 
  -8   2   9       13.56       16.05     11.00 o 
  -7   2   9       27.71       18.59      9.62 o 
  -6   2   9      116.45      113.69     19.07 o 
  -5   2   9        1.70       13.35      8.10 o 
  -4   2   9      428.77      493.82     29.56 o 
  -3   2   9       96.20       77.11     13.04 o 
  -2   2   9       48.64       46.27      9.22 o 
  -1   2   9       91.63      100.03     11.14 o 
   0   2   9      223.22      256.11     13.24 o 
   1   2   9       22.06       23.93      7.32 o 
   2   2   9      154.41      152.60     14.83 o 
   3   2   9       87.96       42.02     22.89 o 
   4   2   9      106.70       91.33     15.80 o 
   5   2   9        6.21       13.49      9.19 o 
  -9   3   9        1.55        8.45      9.85 o 
  -8   3   9        0.85        2.93      8.76 o 
  -7   3   9        3.26        7.82      9.17 o 
  -6   3   9      255.27      278.12     25.91 o 
  -5   3   9      147.77      131.21     19.88 o 
  -4   3   9      286.96      271.38     18.02 o 
  -3   3   9       35.81       35.78      8.49 o 
  -2   3   9        1.88        4.55      4.15 o 
  -1   3   9      231.74      223.49     13.72 o 
   0   3   9      440.12      409.31     17.73 o 
   1   3   9      501.59      313.80    110.34 o 
   2   3   9        0.52        2.56      5.55 o 
   3   3   9        3.08        0.00      6.96 o 
   4   3   9        5.18        8.61      8.34 o 
   5   3   9       13.78       17.91      9.58 o 
  -9   4   9        0.88        1.53      6.81 o 
  -8   4   9        7.26       15.57     11.66 o 
  -7   4   9       19.24       29.79     12.13 o 
  -6   4   9        1.79        6.09      7.55 o 
  -5   4   9      131.32      127.85     15.64 o 
  -4   4   9       20.10       20.16      7.50 o 
  -3   4   9      327.77      294.00     20.89 o 
  -2   4   9       51.21       70.44      9.43 o 
  -1   4   9       37.24       40.71      7.62 o 
   0   4   9       30.79       25.57     11.52 o 
   1   4   9      243.56      236.47     18.21 o 
   2   4   9      291.22      293.95     21.40 o 
   3   4   9      188.23      197.83     21.46 o 
   4   4   9       50.04       59.36     13.79 o 
   5   4   9       52.26       64.72     14.67 o 
  -9   5   9        0.04        9.76      8.66 o 
  -8   5   9        3.20        1.87      7.78 o 
  -7   5   9       26.17       22.38     11.03 o 
  -6   5   9       10.02       12.44      6.75 o 
  -5   5   9       32.08       26.22      8.53 o 
  -4   5   9      605.21      580.02     34.92 o 
  -3   5   9       96.85      117.95     14.22 o 
  -2   5   9       50.46       55.78      8.58 o 
  -1   5   9       75.21       53.03     27.58 o 
   0   5   9       36.90       42.48      8.04 o 
   1   5   9      974.13     1031.86     85.51 o 
   2   5   9      263.97      229.74     21.35 o 
   3   5   9        0.16        0.00      7.11 o 
   4   5   9       12.00       11.56      9.46 o 
   5   5   9        5.74        0.74      8.57 o 
  -9   6   9        1.65        0.00      8.41 o 
  -8   6   9        1.05        1.81      7.89 o 
  -7   6   9       29.15       28.81     10.42 o 
  -6   6   9        1.39        3.95      6.61 o 
  -5   6   9        0.22        2.14      5.25 o 
  -4   6   9      303.27      294.06     19.25 o 
  -3   6   9       66.14       60.58     11.00 o 
  -2   6   9       13.13       13.66      5.40 o 
  -1   6   9       90.01       98.09     11.15 o 
   0   6   9      135.49      137.63     12.73 o 
   1   6   9      220.14      233.61     29.63 o 
   2   6   9       56.04       54.68     15.02 o 
   3   6   9       35.70       36.01     14.64 o 
   4   6   9       32.93       50.62     13.16 o 
   5   6   9        7.40       12.29      9.53 o 
  -8   7   9       10.44       10.97      9.69 o 
  -7   7   9        0.01        6.59      6.51 o 
  -6   7   9        1.66        4.15      6.61 o 
  -5   7   9        8.71       18.03      7.37 o 
  -4   7   9       29.44       38.57      9.49 o 
  -3   7   9       59.60       81.31     12.84 o 
  -2   7   9        0.31        4.87      5.20 o 
  -1   7   9        1.98        6.43      5.11 o 
   0   7   9       37.18       40.13      9.24 o 
   1   7   9        0.06        1.66      8.35 o 
   2   7   9      114.17      112.89     20.29 o 
   3   7   9       41.69       37.13     14.12 o 
   4   7   9        0.03        5.19     12.08 o 
   5   7   9        0.01        0.99      8.59 o 
  -8   8   9        3.91        4.87      9.34 o 
  -7   8   9        3.59        6.27      6.82 o 
  -6   8   9        1.65        0.51      6.19 o 
  -5   8   9       18.26       13.20      7.10 o 
  -4   8   9       39.58       39.53      9.66 o 
  -3   8   9       91.05       93.28     16.41 o 
  -2   8   9       76.44       77.60     12.14 o 
  -1   8   9       71.54      100.62     13.68 o 
   0   8   9        0.19        0.00      5.36 o 
   1   8   9        0.17        0.00      5.82 o 
   2   8   9        0.41        2.64      9.19 o 
   3   8   9        0.38        3.16      9.86 o 
   4   8   9        3.10        3.55      9.74 o 
  -8   9   9        2.36        8.96      7.99 o 
  -7   9   9        1.41        3.68      6.87 o 
  -6   9   9       30.77       40.53      9.05 o 
  -5   9   9        1.83        8.71      6.89 o 
  -4   9   9       10.88       22.48      8.24 o 
  -3   9   9        4.97        6.89      5.10 o 
  -2   9   9       41.45       18.16     10.19 o 
  -1   9   9       49.95       55.34     13.29 o 
   0   9   9       34.31       33.51     12.17 o 
   1   9   9      122.13       97.82     14.69 o 
   2   9   9        1.48       12.20     10.03 o 
   3   9   9       15.21       19.97     13.41 o 
   4   9   9        5.03        1.36     10.95 o 
  -8  10   9        1.81        0.00      7.74 o 
  -7  10   9        2.33        2.35      6.64 o 
  -6  10   9       19.68       14.97      6.76 o 
  -5  10   9       41.32       44.61      9.35 o 
  -4  10   9        0.07        2.24      5.36 o 
  -3  10   9        3.76        3.01      5.82 o 
  -2  10   9        0.86        3.18      5.48 o 
  -1  10   9        1.18        6.11      7.22 o 
   0  10   9      348.57      309.32     25.71 o 
   1  10   9        0.18        0.00      6.30 o 
   2  10   9       15.33       18.20     16.54 o 
   3  10   9       13.19       13.83     12.67 o 
   4  10   9        0.24        4.77     13.02 o 
  -7  11   9        9.58       16.83      8.83 o 
  -6  11   9        0.84        0.93      5.93 o 
  -5  11   9       27.91       38.56      9.01 o 
  -4  11   9        0.11        0.19      6.11 o 
  -3  11   9        2.73        6.70      6.80 o 
  -2  11   9       19.63       10.60      7.04 o 
  -1  11   9       11.42        7.01      8.10 o 
   0  11   9        6.84        1.18     11.20 o 
   1  11   9       14.40       24.69      8.85 o 
   2  11   9        4.81        6.63      9.03 o 
   3  11   9       11.34        2.60     10.34 o 
  -7  12   9       11.78       15.47      9.61 o 
  -6  12   9       10.69       13.87      9.17 o 
  -5  12   9       14.47       21.05      9.05 o 
  -4  12   9        0.11        0.88      6.80 o 
  -3  12   9       26.21       32.03     10.50 o 
  -2  12   9        0.35        0.00      5.85 o 
  -1  12   9        1.99        0.52      7.50 o 
   0  12   9       61.17       48.90     13.94 o 
   1  12   9        7.94       12.19      8.59 o 
   2  12   9       13.66       17.84     10.57 o 
   3  12   9        1.71        3.61     14.03 o 
  -6  13   9       33.09       54.06     17.60 o 
  -5  13   9        7.64       10.30      8.80 o 
  -4  13   9        9.31       16.38      7.88 o 
  -3  13   9        1.02        1.54      7.27 o 
  -2  13   9       31.08       34.76     13.04 o 
  -1  13   9        6.19        8.56      8.24 o 
   0  13   9       14.88       17.57     10.05 o 
   1  13   9        1.14        7.28      8.33 o 
   2  13   9        0.54        0.00     10.02 o 
  -5  14   9        1.29        2.04     10.57 o 
  -4  14   9        6.90        7.68      7.94 o 
  -3  14   9        0.00        8.71      7.37 o 
  -2  14   9       22.20       25.99     10.65 o 
  -1  14   9        1.71       10.50     10.15 o 
   0  14   9        1.99       18.49     10.64 o 
   1  14   9        3.69        6.51      8.82 o 
   2  14   9       13.73       17.07     12.67 o 
  -4  15   9       32.09       26.75     12.91 o 
  -3  15   9        3.43        3.73      7.62 o 
  -2  15   9        4.52        8.53      9.45 o 
  -1  15   9        1.07        8.37     10.00 o 
   0  15   9        3.13        3.21     13.88 o 
   1  15   9        0.33        7.48      9.28 o 
  -3  16   9        6.20        2.57      9.97 o 
  -2  16   9        9.58       16.92      9.61 o 
  -1  16   9        2.34        9.53     12.02 o 
  -8   0  10       51.25       56.98     22.10 o 
  -6   0  10      195.27      214.85     37.39 o 
  -4   0  10      242.63      284.74     34.29 o 
  -2   0  10     2337.25     2246.88     89.48 o 
   0   0  10      152.02      186.65     22.98 o 
   2   0  10       61.43       37.87     13.99 o 
   4   0  10       33.58       41.02     14.22 o 
  -9   1  10        2.89        5.83     10.58 o 
  -8   1  10       11.55        7.73     10.19 o 
  -7   1  10        0.07        0.00      8.14 o 
  -6   1  10      234.43      266.76     29.31 o 
  -5   1  10      112.63      100.66     18.37 o 
  -4   1  10      346.56      313.94     25.64 o 
  -3   1  10       28.24       37.34     12.70 o 
  -2   1  10      339.82      361.38     26.11 o 
  -1   1  10        3.84       11.43      7.59 o 
   0   1  10      177.91      189.21     16.24 o 
   1   1  10       31.13       19.38      7.33 o 
   2   1  10        6.06        6.27      6.27 o 
   3   1  10       43.21       31.32      9.47 o 
   4   1  10       12.24       19.42      9.92 o 
   5   1  10        0.18        0.00      9.59 o 
  -9   2  10        0.85        0.00      9.26 o 
  -8   2  10        0.05        2.36      9.76 o 
  -7   2  10       58.71       80.13     18.29 o 
  -6   2  10        2.71        1.15      7.67 o 
  -5   2  10       36.42       38.77     12.81 o 
  -4   2  10      159.01      163.62     22.29 o 
  -3   2  10      146.37      156.87     21.21 o 
  -2   2  10      268.03      225.96     18.11 o 
  -1   2  10      281.89      283.03     15.86 o 
   0   2  10        7.48       34.90      9.87 o 
   1   2  10      149.01      157.88     15.59 o 
   2   2  10       12.34       12.22      6.68 o 
   3   2  10       22.13       18.23      9.93 o 
   4   2  10       15.34       17.66     10.74 o 
   5   2  10       25.56       26.33     15.80 o 
  -9   3  10        0.09        2.34      9.32 o 
  -8   3  10        3.78        4.48     10.01 o 
  -7   3  10        8.88       13.13     10.59 o 
  -6   3  10        3.76       15.03      9.46 o 
  -5   3  10       93.68       93.47     23.22 o 
  -4   3  10       16.30       11.96      9.20 o 
  -3   3  10      139.83      133.99     16.02 o 
  -2   3  10       17.17       11.57      5.83 o 
  -1   3  10        1.31        5.35      5.37 o 
   0   3  10      175.86      198.61     18.64 o 
   1   3  10       20.28       37.87      8.88 o 
   2   3  10       10.56       12.78      8.34 o 
   3   3  10       38.16       48.86     12.71 o 
   4   3  10        3.24        5.85      8.83 o 
  -8   4  10       16.79       28.61     13.37 o 
  -7   4  10        2.94        3.41      8.59 o 
  -6   4  10      230.98      226.98     27.81 o 
  -5   4  10        3.48        4.02      8.39 o 
  -4   4  10       30.74       30.25      8.74 o 
  -3   4  10       22.23       27.49      8.23 o 
  -2   4  10      215.52      212.99     15.49 o 
  -1   4  10        1.07        6.61      5.55 o 
   0   4  10       59.15       50.54     17.58 o 
   1   4  10        0.15        1.96      6.26 o 
   2   4  10       51.92       47.01     11.86 o 
   3   4  10        3.00        6.10      8.52 o 
   4   4  10        5.62       12.94      9.91 o 
  -8   5  10       15.86        1.59     13.47 o 
  -7   5  10       22.82       42.67     14.12 o 
  -6   5  10        8.82       13.86      9.21 o 
  -5   5  10        1.51        2.72      5.76 o 
  -4   5  10        2.82        5.83      5.92 o 
  -3   5  10       59.85       80.27     12.77 o 
  -2   5  10        0.31        5.28      5.45 o 
  -1   5  10        7.73       12.89      5.87 o 
   0   5  10        0.01        6.11      6.96 o 
   1   5  10        4.73        9.58      8.38 o 
   2   5  10       51.91       41.70     15.38 o 
   3   5  10        1.90        0.00      7.54 o 
   4   5  10        0.25        1.58      9.41 o 
  -8   6  10       12.40        5.94      9.47 o 
  -7   6  10       28.47       40.33     14.17 o 
  -6   6  10       62.37       53.94     12.40 o 
  -5   6  10      165.17      200.44     20.80 o 
  -4   6  10        1.14        3.36      6.11 o 
  -3   6  10       74.93       65.76     11.83 o 
  -2   6  10       28.35       34.30      9.39 o 
  -1   6  10      286.26      195.91     51.49 o 
   0   6  10       50.19       44.81     10.96 o 
   1   6  10        8.58       15.21     12.31 o 
   2   6  10        2.83        8.35      9.58 o 
   3   6  10        1.52        0.00      9.43 o 
   4   6  10       15.22       15.49     10.83 o 
  -8   7  10       22.02       22.94     13.09 o 
  -7   7  10        0.00        5.43      8.21 o 
  -6   7  10       19.08       16.34      7.52 o 
  -5   7  10       17.31       15.52      8.31 o 
  -4   7  10        8.16        9.63      6.36 o 
  -3   7  10       23.59       22.17      8.44 o 
  -2   7  10        0.05        0.96      5.32 o 
  -1   7  10      106.62      100.51     14.27 o 
   0   7  10      185.33      151.16     17.17 o 
   1   7  10       17.22       20.00     11.00 o 
   2   7  10       83.01       77.76     18.21 o 
   3   7  10        1.85        6.04     11.13 o 
   4   7  10        0.72        2.64     11.97 o 
  -8   8  10       16.56       24.81     12.91 o 
  -7   8  10        0.00        7.89      7.90 o 
  -6   8  10       15.34       10.98      7.92 o 
  -5   8  10        2.75        8.30      7.72 o 
  -4   8  10        0.02        7.09      7.11 o 
  -3   8  10      100.91      104.09     15.00 o 
  -2   8  10      102.82       75.36     16.47 o 
  -1   8  10      137.39      169.68     23.42 o 
   0   8  10      257.63      284.88     21.57 o 
   1   8  10       12.11       13.49     12.20 o 
   2   8  10       35.70       26.09     12.80 o 
   3   8  10        4.54        4.06     12.90 o 
  -7   9  10       40.52       55.55     13.41 o 
  -6   9  10        1.07        2.74      7.03 o 
  -5   9  10       53.62       59.17     12.49 o 
  -4   9  10        7.54       25.59      9.13 o 
  -3   9  10       35.67       47.99     13.41 o 
  -2   9  10       11.73       11.21      9.10 o 
  -1   9  10        2.08        2.73      7.58 o 
   0   9  10       42.21       58.81     12.00 o 
   1   9  10        5.62        1.00      8.21 o 
   2   9  10       31.98       39.15     15.19 o 
   3   9  10        2.05        0.00     10.15 o 
  -7  10  10        0.10       11.24      9.46 o 
  -6  10  10        0.29        3.76      8.32 o 
  -5  10  10        1.56       14.44      6.69 o 
  -4  10  10        1.05        4.96      7.03 o 
  -3  10  10       25.68       21.96      8.41 o 
  -2  10  10       16.54       25.31     11.21 o 
  -1  10  10       13.03       21.85     10.15 o 
   0  10  10       94.96       88.89     17.15 o 
   1  10  10       14.37       12.75     10.66 o 
   2  10  10       14.19       10.14     10.77 o 
   3  10  10        2.17        4.93     13.18 o 
  -6  11  10       22.24       23.88      9.73 o 
  -5  11  10        6.09       10.35      6.65 o 
  -4  11  10        0.32        2.14      6.78 o 
  -3  11  10        0.04        4.35      6.81 o 
  -2  11  10        8.66       39.78     12.84 o 
  -1  11  10        2.18        0.00      7.82 o 
   0  11  10        0.22        0.00      7.91 o 
   1  11  10        1.39        7.43     10.39 o 
   2  11  10        7.56        3.38      9.78 o 
  -6  12  10        0.16        6.29      8.16 o 
  -5  12  10       17.43       20.34      8.56 o 
  -4  12  10        7.31        9.29      8.02 o 
  -3  12  10        3.28        1.01      6.83 o 
  -2  12  10      127.85      139.52     22.49 o 
  -1  12  10       30.80       28.90     19.06 o 
   0  12  10        2.44        4.78      8.92 o 
   1  12  10        0.12       21.62     15.82 o 
   2  12  10        0.09        6.97      9.97 o 
  -5  13  10       25.18       36.86     11.29 o 
  -4  13  10        4.11        0.00      6.74 o 
  -3  13  10        2.35        8.02      7.28 o 
  -2  13  10       53.56       50.68     14.56 o 
  -1  13  10        9.44        6.10      9.10 o 
   0  13  10       17.03       23.15     10.80 o 
   1  13  10        2.49        6.67     12.00 o 
  -4  14  10       16.12       21.07     10.52 o 
  -3  14  10        2.67        8.83      9.30 o 
  -2  14  10        1.56        2.51      8.51 o 
  -1  14  10        3.85       13.93     10.20 o 
   0  14  10        0.55        0.00     13.35 o 
  -7   0  11       24.89       16.69     15.04 o 
  -5   0  11      294.92      292.77     43.53 o 
  -3   0  11      190.25      207.79     35.65 o 
  -1   0  11       43.15       53.16     20.31 o 
   1   0  11       38.47       62.47     16.37 o 
   3   0  11       37.42       46.64     16.78 o 
  -8   1  11        3.57       27.70     12.01 o 
  -7   1  11       23.37       20.47     11.76 o 
  -6   1  11       83.27      116.53     21.74 o 
  -5   1  11       31.73       42.28     13.89 o 
  -4   1  11       80.25      104.59     19.96 o 
  -3   1  11       69.26       80.14     17.12 o 
  -2   1  11       22.02       22.79     12.99 o 
  -1   1  11      240.00      269.92     22.68 o 
   0   1  11       25.84       17.15      7.58 o 
   1   1  11        8.95        8.11      7.19 o 
   2   1  11       19.14       33.02      9.87 o 
   3   1  11        0.31        0.00      9.06 o 
   4   1  11        1.32        0.00      9.97 o 
  -8   2  11        0.75        4.14     10.04 o 
  -7   2  11       20.89       28.68     13.44 o 
  -6   2  11        9.15       10.05     10.53 o 
  -5   2  11        4.03        0.84      8.40 o 
  -4   2  11      312.89      347.72     28.38 o 
  -3   2  11       79.98       76.63     16.93 o 
  -2   2  11       31.34       34.55     15.21 o 
  -1   2  11       53.66       51.88     12.15 o 
   0   2  11       31.15       43.82     11.47 o 
   1   2  11       62.53       67.27     11.97 o 
   2   2  11       19.74       23.16      9.16 o 
   3   2  11       38.36       36.47     12.73 o 
   4   2  11        4.98       12.15     10.74 o 
  -8   3  11       35.51       18.67     11.82 o 
  -7   3  11       38.07       45.85     15.26 o 
  -6   3  11      138.77      141.89     23.70 o 
  -5   3  11        8.82       20.91     10.69 o 
  -4   3  11       75.58       90.79     18.71 o 
  -3   3  11        3.76        5.32      8.03 o 
  -2   3  11        3.05       10.70      7.30 o 
  -1   3  11        5.84       11.34      7.94 o 
   0   3  11        3.47        0.00      7.08 o 
   1   3  11        0.09        0.00      7.19 o 
   2   3  11       25.97       15.89      9.69 o 
   3   3  11        7.64       14.57     10.33 o 
  -8   4  11       59.58       84.76     19.88 o 
  -7   4  11        0.04        9.60     10.21 o 
  -6   4  11       32.89       26.37     12.78 o 
  -5   4  11      110.84       88.85     18.10 o 
  -4   4  11       91.59       95.86     14.90 o 
  -3   4  11        1.14        1.89      6.60 o 
  -2   4  11       21.82       15.12      6.89 o 
  -1   4  11        0.44        0.00      5.83 o 
   0   4  11        6.51        0.00      6.28 o 
   1   4  11       10.03        9.09     10.13 o 
   2   4  11        4.86        4.69     10.59 o 
   3   4  11        0.41        3.71      9.35 o 
  -8   5  11        2.17        5.11     11.13 o 
  -7   5  11        0.51        3.42      8.51 o 
  -6   5  11        0.63        4.77      9.99 o 
  -5   5  11        0.10        7.72      7.41 o 
  -4   5  11       36.72       37.74     10.65 o 
  -3   5  11        0.63        0.00      6.02 o 
  -2   5  11       12.20        9.21      7.53 o 
  -1   5  11       41.70       51.68      9.94 o 
   0   5  11       51.62       46.81     15.28 o 
   1   5  11        5.56       14.93     11.19 o 
   2   5  11        4.86       18.90     12.48 o 
   3   5  11       21.33       31.97     16.72 o 
  -7   6  11       43.62       51.63     16.16 o 
  -6   6  11        3.76        4.08      7.57 o 
  -5   6  11       19.29       21.27      8.81 o 
  -4   6  11       69.20       70.28     13.07 o 
  -3   6  11        5.97       10.04      7.35 o 
  -2   6  11       18.61       18.27      8.81 o 
  -1   6  11        6.84        8.84      8.05 o 
   0   6  11       19.04       26.90     12.62 o 
   1   6  11       57.30       91.21     19.61 o 
   2   6  11       43.44       52.65     17.03 o 
   3   6  11        0.28        0.17     12.71 o 
  -7   7  11       33.38       52.26     16.02 o 
  -6   7  11        2.95        7.31      7.45 o 
  -5   7  11        2.36        3.45      6.75 o 
  -4   7  11       17.33       17.99      8.56 o 
  -3   7  11        0.02        7.92      6.62 o 
  -2   7  11       13.31       24.29     10.43 o 
  -1   7  11        4.97       10.77      9.24 o 
   0   7  11       69.48       38.82     14.52 o 
   1   7  11       29.23       44.83     16.18 o 
   2   7  11        0.70       10.13     12.72 o 
   3   7  11        0.20        6.29     12.75 o 
  -7   8  11       80.92       68.56     14.80 o 
  -6   8  11       11.65        6.23      7.48 o 
  -5   8  11        5.87        3.84      7.14 o 
  -4   8  11       10.80       10.81      7.62 o 
  -3   8  11        2.80        5.68      7.01 o 
  -2   8  11       27.45       37.83     12.42 o 
  -1   8  11        0.01        0.70      7.24 o 
   0   8  11        1.32        9.54     10.45 o 
   1   8  11        7.18        6.74     12.04 o 
   2   8  11        0.22        3.81     10.09 o 
  -6   9  11        9.59        7.49      7.44 o 
  -5   9  11       15.55       16.36      9.03 o 
  -4   9  11        2.03        5.62      7.03 o 
  -3   9  11        2.33        0.00      8.02 o 
  -2   9  11        2.63        0.00      7.62 o 
  -1   9  11        6.93       10.11      8.75 o 
   0   9  11        2.27        2.03     10.83 o 
   1   9  11        2.53       10.35     12.69 o 
   2   9  11       11.96        1.46     11.51 o 
  -6  10  11        0.66        3.86      8.14 o 
  -5  10  11        0.12        9.60      8.23 o 
  -4  10  11       25.41       29.66     10.29 o 
  -3  10  11       18.84       28.64     11.56 o 
  -2  10  11       66.49       74.87     17.70 o 
  -1  10  11       40.66       43.85     13.59 o 
   0  10  11       31.85       17.85     15.77 o 
   1  10  11        1.95        1.98      9.08 o 
  -5  11  11       20.99       33.09     10.30 o 
  -4  11  11        3.10        2.92      6.86 o 
  -3  11  11        3.97        8.11     10.16 o 
  -2  11  11       27.43       39.29     13.41 o 
  -1  11  11        3.82        6.68      9.38 o 
   0  11  11        8.53       11.32     12.33 o 
   1  11  11        0.24        8.08     12.48 o 
  -4  12  11        0.82        3.32      7.83 o 
  -3  12  11        0.01        0.00      7.87 o 
  -2  12  11       55.11       79.75     16.83 o 
  -1  12  11       14.82       17.38     10.50 o 
   0  12  11        0.92        5.90     12.38 o 
  -3  13  11       34.89       23.23     11.93 o 
  -2  13  11        8.24       14.69     10.70 o 
  -6   0  12        5.82       37.97     21.81 o 
  -4   0  12        0.01       10.98     13.83 o 
  -2   0  12        9.33       11.80     14.41 o 
   0   0  12       12.42       17.03     11.58 o 
   2   0  12       43.79       69.99     19.16 o 
  -7   1  12       16.37        7.07     10.40 o 
  -6   1  12       49.69       59.31     18.24 o 
  -5   1  12       14.07        2.26     10.85 o 
  -4   1  12        1.77        0.00      9.58 o 
  -3   1  12        0.65        0.00      8.65 o 
  -2   1  12       60.16       72.44     17.89 o 
  -1   1  12       36.29       31.94     13.09 o 
   0   1  12       42.64       48.28     12.29 o 
   1   1  12        3.92        6.27      7.58 o 
   2   1  12       18.12       28.64     10.42 o 
  -7   2  12        1.56        3.15     10.19 o 
  -6   2  12       24.74       14.84     11.47 o 
  -5   2  12        0.62        8.73     10.74 o 
  -4   2  12        2.89        2.60      9.90 o 
  -3   2  12       76.34       86.91     19.04 o 
  -2   2  12        2.32        9.02      9.23 o 
  -1   2  12        1.82        0.91      7.94 o 
   0   2  12        0.06        0.00      7.52 o 
   1   2  12        0.76        1.15      8.37 o 
   2   2  12       41.12       52.79     13.99 o 
  -7   3  12       65.97       54.91     16.97 o 
  -6   3  12       35.02       43.92     15.20 o 
  -5   3  12       57.29       79.26     18.29 o 
  -4   3  12        3.98        5.82     10.03 o 
  -3   3  12        0.27        0.98      9.73 o 
  -2   3  12       13.81        9.60     10.11 o 
  -1   3  12      131.72      137.55     18.68 o 
   0   3  12        0.31        3.24      8.09 o 
   1   3  12       17.60       15.74     12.55 o 
   2   3  12        1.27        0.00      9.32 o 
  -7   4  12       25.12       30.64     13.14 o 
  -6   4  12        0.49        1.78      9.83 o 
  -5   4  12        1.20        5.15     10.62 o 
  -4   4  12        3.05       11.17     10.31 o 
  -3   4  12       14.40       11.69      8.01 o 
  -2   4  12        0.00        4.63      7.19 o 
  -1   4  12       81.03       71.46     14.55 o 
   0   4  12        3.97        8.24     11.27 o 
   1   4  12        3.36        8.56     12.09 o 
   2   4  12        2.77       16.36     13.41 o 
  -7   5  12        4.04        0.66     10.50 o 
  -6   5  12       35.17       59.66     17.41 o 
  -5   5  12       42.13       52.83     15.08 o 
  -4   5  12        4.09        0.30      7.16 o 
  -3   5  12       46.92       57.00     12.46 o 
  -2   5  12       34.23       42.70     11.19 o 
  -1   5  12       29.32       38.32     14.63 o 
   0   5  12       18.74       19.58     13.65 o 
   1   5  12        0.00        0.00     10.60 o 
   2   5  12        0.31        9.88     13.00 o 
  -7   6  12       82.93       78.44     18.95 o 
  -6   6  12        8.04        5.07     13.54 o 
  -5   6  12        1.48        8.66      8.50 o 
  -4   6  12        0.51        4.78      7.76 o 
  -3   6  12       34.91       31.55     10.37 o 
  -2   6  12       12.72       19.02      9.49 o 
  -1   6  12        0.43        3.68     13.98 o 
   0   6  12        0.03        5.29     11.27 o 
   1   6  12        2.73        8.16     11.81 o 
   2   6  12        1.25        8.53     13.03 o 
  -6   7  12        0.21        2.74      7.50 o 
  -5   7  12        0.04        0.00      7.09 o 
  -4   7  12        1.57        8.47      7.38 o 
  -3   7  12       23.87       26.24      9.41 o 
  -2   7  12        0.42        3.94      8.23 o 
  -1   7  12        0.89        0.00     12.96 o 
   0   7  12       11.11       13.87     12.34 o 
   1   7  12        5.57        2.61     11.75 o 
  -6   8  12        3.41       13.23      8.23 o 
  -5   8  12        0.13        3.75      7.36 o 
  -4   8  12        7.26       15.02      8.60 o 
  -3   8  12        4.73       12.55      9.85 o 
  -2   8  12        2.36        0.00      8.05 o 
  -1   8  12       27.25       28.39     15.24 o 
   0   8  12       15.93       18.14     16.83 o 
   1   8  12        4.66       14.05     13.78 o 
  -5   9  12        6.43       17.48      8.93 o 
  -4   9  12       16.42        8.25      9.10 o 
  -3   9  12       27.90       31.65     12.26 o 
  -2   9  12       14.16       14.77     10.78 o 
  -1   9  12        0.09        0.00      9.87 o 
   0   9  12       53.00       67.91     21.91 o 
  -4  10  12        6.99        9.78     16.18 o 
  -3  10  12        8.53        7.95      8.90 o 
  -2  10  12       10.77        3.42      8.87 o 
  -1  10  12       22.14       13.59     14.17 o 
  -3  11  12        8.99       11.90     10.23 o 
  -2  11  12        0.00        7.46      8.65 o 
  -5   0  13        3.10       22.78     18.43 o 
  -3   0  13       92.23       45.32     22.15 o 
  -1   0  13       64.18       37.05     22.78 o 
   1   0  13       11.90       22.84     14.33 o 
  -6   1  13        6.06        2.48     12.45 o 
  -5   1  13        0.52        1.29     10.92 o 
  -4   1  13        3.72        7.15     11.86 o 
  -3   1  13       13.80       18.11     13.24 o 
  -2   1  13        5.57        5.24     10.99 o 
  -1   1  13        1.89       11.85     12.38 o 
   0   1  13        5.13        7.90      9.79 o 
   1   1  13        0.03        9.70      9.16 o 
  -6   2  13        0.56        8.43     13.46 o 
  -5   2  13        0.02        0.05     11.99 o 
  -4   2  13        5.29        3.76     13.78 o 
  -3   2  13        6.92        1.85     11.12 o 
  -2   2  13       11.29       17.63     13.01 o 
  -1   2  13        5.89       12.03     11.20 o 
   0   2  13        3.36       14.02     11.13 o 
   1   2  13        0.00        8.59     12.86 o 
  -6   3  13        0.98       18.38     11.60 o 
  -5   3  13        2.18        1.10     12.33 o 
  -4   3  13        5.64        0.00     10.67 o 
  -3   3  13        0.86        0.00     10.65 o 
  -2   3  13       25.93        7.63     10.95 o 
  -1   3  13       12.05       18.73     11.43 o 
   0   3  13        9.78       25.88     13.83 o 
   1   3  13        9.64       20.06     15.52 o 
  -6   4  13        0.39       23.58     12.17 o 
  -5   4  13       10.13        8.75     10.27 o 
  -4   4  13       51.98       65.85     19.08 o 
  -3   4  13        1.02        0.00     11.01 o 
  -2   4  13       12.88       16.50     12.74 o 
  -1   4  13        0.02        1.95      9.21 o 
   0   4  13        2.23        1.22     12.15 o 
  -5   5  13        6.61        9.33     11.22 o 
  -4   5  13        0.19        8.09      9.73 o 
  -3   5  13       49.25       54.91     13.83 o 
  -2   5  13        0.00        6.52     11.55 o 
  -1   5  13        0.36        8.90     16.45 o 
   0   5  13       26.29       12.95     14.86 o 
  -5   6  13        7.61       21.22     13.84 o 
  -4   6  13       11.42       14.57      8.41 o 
  -3   6  13        1.36        0.54      8.23 o 
  -2   6  13       15.02       18.38     19.40 o 
  -1   6  13        2.24        6.53     17.65 o 
   0   6  13        0.91       19.26     14.54 o 
  -4   7  13        1.11        0.00      7.76 o 
  -3   7  13       59.07       80.06     18.24 o 
  -2   7  13       30.10       42.52     25.10 o 
  -1   7  13       61.45       83.63     30.38 o 
  -3   8  13        0.78       10.27      9.43 o 
  -2   8  13        9.51       17.51     15.48 o 
  -4   0  14       55.94       71.44     29.70 o 
  -2   0  14        4.14       11.22     18.48 o 
  -4   1  14        1.89        5.54     13.46 o 
  -3   1  14        3.06        1.40     14.27 o 
  -2   1  14       11.73       38.80     16.17 o 
  -4   2  14        2.15        0.00     12.53 o 
  -3   2  14       19.37       25.73     15.76 o 
  -2   2  14        9.21        0.00     13.37 o 
  -3   3  14       36.85       33.78     16.60 o 
                                                 
